# Supplementary material for: Enhanced Untargeted Metabolomics Based on High-Resolution Mass Spectrometry Reveals Global Rewiring Due to Mitochondrial Dysfunction in Yeast
Source: Int J Mol Sci. 2026 Mar 13;27(6):2624. doi: 10.3390/ijms27062624 (PMC13026841; doi:10.3390/ijms27062624)
Supplement: Supplementary file 1 [file ijms-27-02624-s001.zip]

Archive with 2 entries (2 files):
- Figure S1&Figure S2.pdf
- Table S1.xlsx
