# Supplementary material for: Enhanced Untargeted Metabolomics Based on High-Resolution Mass Spectrometry Reveals Global Rewiring Due to Mitochondrial Dysfunction in Yeast
Source: Int J Mol Sci. 2026 Mar 13;27(6):2624. doi: 10.3390/ijms27062624 (PMC13026841; doi:10.3390/ijms27062624)
Supplement: Supplementary file 1 [file ijms-27-02624-s001.zip › Table S1.xlsx]

## Sheet: TABLE S1
Putative Name	Formula	ΔMass [ppm]	Calc. MW	RT [min]	Ratio ρ0 / ρ+	Chromatogr. column	Ionization mode	Annotation level
acrolein	C3 H4 O	-0.77	56.0262	1.074	0.465	RP C18	+	B(i)
Thiirene	C2 H2 S	-0.74	57.9877	6.259	1.515	HILIC	+	B(i)
Thiirene	C2 H2 S	-0.44	57.9877	1.176	1.145	RP C18	+	B(i)
ET8750000	C4 H7 N	-0.95	69.0578	7.312	0.972	HILIC	+	B(i)
1-pyrroline	C4 H7 N	-0.92	69.0578	4.923	0.709	HILIC	+	B(i)
2-Methylpropionitrile	C4 H7 N	-0.71	69.0578	0.969	0.251	RP C18	+	B(i)
2-Methylpropionitrile	C4 H7 N	-0.31	69.0578	6.101	0.42	HILIC	+	B(i)
Propynoate	C3 H2 O2	-0.02	70.0055	0.921	0.663	RP C18	+	B(i)
3-Buten-1-amine	C4 H9 N	-1.02	71.0734	1.108	0.84	RP C18	+	B(i)
Pyrrolidine	C4 H9 N	-0.74	71.0734	0.844	3.908	RP C18	+	B(i)
Enolaldehyde	C3 H4 O2	-0.61	72.0211	1.075	0.313	RP C18	+	B(i)
Methylglyoxal	C3 H4 O2	-0.11	72.0211	0.928	0.466	RP C18	+	B(i)
2-Iminoacetate	C2 H3 N O2	-0.22	73.0164	1.074	0.403	RP C18	+	B(i)
3-Aminopropanal	C3 H7 N O	-1.07	73.0527	4.497	0.319	HILIC	+	B(i)
Aminoacetone	C3 H7 N O	-0.89	73.0527	5.572	0.632	HILIC	+	B(i)
3-Aminopropanal	C3 H7 N O	-0.61	73.0527	1.075	0.526	RP C18	+	B(i)
Aminoacetone	C3 H7 N O	-0.33	73.0527	0.934	0.374	RP C18	+	B(i)
Propanoate	C3 H6 O2	-0.91	74.0367	1.684	0.991	HILIC	-	B(i)
Propanoate	C3 H6 O2	-0.6	74.0367	1.445	0.972	HILIC	-	B(i)
Thioacetamide	C2 H5 N S	-0.69	75.0142	1.179	1.115	RP C18	+	B(i)
AC6900000	C2 H5 N O2	-0.41	75.032	5.926	0.968	HILIC	-	B(i)
Glycine	C2 H5 N O2	-0.42	75.032	5.572	0.615	HILIC	-	B(i)
Pyridine	C5 H5 N	-0.14	79.0422	6.131	1.013	RP C18	+	B(i)
2-Hydroxy-3-butenenitrile	C4 H5 N O	-0.82	83.037	4.431	0.917	HILIC	+	B(i)
N-Methyl-2-propynamide	C4 H5 N O	-0.62	83.0371	5.53	1.067	HILIC	+	B(i)
2-Methylbutyronitrile	C5 H9 N	-0.67	83.0734	7.287	1.139	HILIC	+	B(i)
2-Methylbutyronitrile	C5 H9 N	-0.33	83.0735	0.857	1.039	RP C18	+	B(i)
4-Hydroxy-2-butynal	C4 H4 O2	-0.71	84.0211	1.075	0.412	RP C18	+	B(i)
Acetone cyanohydrin	C4 H7 N O	-0.4	85.0527	6.103	0.532	HILIC	+	B(i)
Piperidine	C5 H11 N	-0.94	85.0891	4.099	0.842	HILIC	+	B(i)
Cyclopentylamine	C5 H11 N	-0.8	85.0891	1.58	1.003	RP C18	+	B(i)
Cyclopentylamine	C5 H11 N	-0.87	85.0891	3.867	0.939	HILIC	+	B(i)
Piperidine	C5 H11 N	-0.5	85.0891	1.715	1.218	RP C18	+	B(i)
Crotonate	C4 H6 O2	0.04	86.0368	4.893	0.844	HILIC	-	B(i)
1,4-Diamino-2-butene	C4 H10 N2	-0.49	86.0844	6.103	0.42	HILIC	+	B(i)
1,4-Diamino-2-butene	C4 H10 N2	-0.31	86.0844	0.933	0.207	RP C18	+	B(i)
dehydroalanine	C3 H5 N O2	-0.73	87.032	6.551	0.589	HILIC	+	B(i)
Pyruvate	C3 H4 O3	-0.47	88.016	1.121	1.625	HILIC	-	B(i)
Pyruvate	C3 H4 O3	-0.36	88.016	2.227	1.525	HILIC	-	B(i)
Putrescine	C4 H12 N2	-0.59	88.1	0.846	3.81	RP C18	+	B(i)
D-Alanine	C3 H7 N O2	-0.71	89.0476	5.404	0.983	HILIC	+	A
D-Alanine	C3 H7 N O2	-0.17	89.0477	5.527	0.932	HILIC	-	A
D-Alanine	C3 H7 N O2	-0.06	89.0477	0.918	0.754	HILIC	-	A
(S)-Lactate	C3 H6 O3	-0.54	90.0316	1.213	1.358	HILIC	-	B(i)
Dihydroxyacetone	C3 H6 O3	-0.17	90.0317	4.891	0.997	HILIC	-	B(i)
(S)-Lactate	C3 H6 O3	0.12	90.0317	2.602	1.518	HILIC	-	B(i)
Dihydroxyacetone	C3 H6 O3	0.12	90.0317	0.939	1.364	HILIC	-	B(i)
Phenol	C6 H6 O	-0.44	94.0418	3.1	4.337	RP C18	+	B(i)
4-Aminopyridine	C5 H6 N2	-1.49	94.053	1.171	1.884	HILIC	-	B(i)
3-Furaldehyde	C5 H4 O2	-0.98	96.021	7.494	1.762	HILIC	+	B(i)
(S)-2-Cyanopyrrolidine TFA	C5 H8 N2	-0.62	96.0687	1.786	1.966	HILIC	+	B(i)
3,5-Dimethylpyrazole	C5 H8 N2	-0.22	96.0687	6.105	0.38	HILIC	+	B(i)
N-Methyl-2-butynamide	C5 H7 N O	-0.53	97.0527	1.316	0.864	HILIC	+	B(i)
Sulfate	H2 O4 S	-1.96	97.9672	7.572	1.334	HILIC	-	B(i)
Phosphate	H3 O4 P	-1.29	97.9768	6.465	2.7129	HILIC	-	B(i)
Phosphate	H3 O4 P	-0.3	97.9769	0.948	2.771	RP C18	+	B(i)
2,4-Pentadienoic acid	C5 H6 O2	-0.8	98.0367	0.962	0.648	RP C18	+	B(i)
(Z)-3-Hexanal	C6 H10 O	-0.3	98.0731	1.05	1.312	HILIC	-	B(i)
Perchloric acid	H Cl O4	-0.13	99.9563	1.155	0.941	HILIC	-	B(i)
Perchloric acid	H Cl O4	0.09	99.9564	0.685	1.113	HILIC	-	B(i)
Tetrahydro-3(2H)-pyridazinone	C4 H8 N2 O	-0.84	100.064	5.867	0.802	HILIC	+	B(i)
NPYR	C4 H8 N2 O	-0.22	100.064	0.927	0.782	RP C18	+	B(i)
1-Aminocyclopropane-1-carboxylate	C4 H7 N O2	-0.91	101.048	5.865	0.795	HILIC	+	B(i)
(2Z)-2-Aminobut-2-enoate	C4 H7 N O2	-0.78	101.048	1.074	0.414	RP C18	+	B(i)
2-Iminobutanoate	C4 H7 N O2	-0.74	101.048	6.043	0.748	HILIC	+	B(i)
(2Z)-2-Aminobut-2-enoate	C4 H7 N O2	-0.53	101.048	5.556	0.614	HILIC	+	B(i)
2-Iminobutanoate	C4 H7 N O2	-0.14	101.048	0.93	0.876	RP C18	+	B(i)
N-Methylaminobutanal	C5 H11 N O	-0.67	101.084	4.243	0.678	HILIC	+	B(i)
Succinate semialdehyde	C4 H6 O3	-0.18	102.032	1.073	0.404	RP C18	+	B(i)
2-Oxobutanoate	C4 H6 O3	-0.03	102.032	0.93	1.087	RP C18	+	B(i)
4-Aminobutanoate	C4 H9 N O2	-0.53	103.063	6.06	0.713	HILIC	+	B(i)
4-Aminobutanoate	C4 H9 N O2	-0.05	103.063	0.93	0.661	HILIC	-	B(i)
4-Aminobutanoate	C4 H9 N O2	-0.04	103.063	6.057	0.644	HILIC	-	B(i)
Dimepranol	C5 H13 N O	-2.42	103.099	3.82	2.024	HILIC	+	B(i)
Choline	C5 H13 N O	-0.44	103.1	6.654	1.319	HILIC	+	B(i)
Dimepranol	C5 H13 N O	-0.16	103.1	0.914	2.374	RP C18	+	B(i)
(2S)-2-Thiiranecarboxylic acid	C3 H4 O2 S	-0.03	103.993	0.952	3.572	RP C18	+	B(i)
3-Hydroxybutyric acid	C4 H8 O3	-0.4	104.047	1.68	0.814	HILIC	-	B(i)
L-Serine	C3 H7 N O3	-0.41	105.043	5.919	1.177	HILIC	+	B(i)
L-Serine	C3 H7 N O3	-0.1	105.043	0.92	1.3499	RP C18	+	B(i)
L-Serine	C3 H7 N O3	-0.03	105.043	0.917	1.349	HILIC	-	B(i)
L-Serine	C3 H7 N O3	0.02	105.043	5.928	1.052	HILIC	-	B(i)
D-Glycerate	C3 H6 O4	-0.32	106.027	0.998	1.656	HILIC	-	B(i)
Benzaldehyde	C7 H6 O	-0.18	106.042	3.097	1.182	RP C18	+	B(i)
1_2-Benzoquinone	C6 H4 O2	-0.21	108.021	0.96	8.494	RP C18	+	B(i)
2-Nitrosopyridine	C5 H4 N2 O	-0.48	108.032	1.175	2.862	RP C18	+	B(i)
2-Amino-4-methylpyrimidine	C5 H7 N3	-0.43	109.064	7.148	1.009	HILIC	+	B(i)
2-Amino-4-methylpyrimidine	C5 H7 N3	-0.26	109.064	7.084	0.914	HILIC	-	B(i)
2-Amino-4-methylpyrimidine	C5 H7 N3	0.07	109.064	0.909	0.885	RP C18	+	B(i)
Imidazole-4-acetaldehyde	C5 H6 N2 O	-0.45	110.048	7.201	0.868	HILIC	+	B(i)
2,5-Dihydroxypyridine	C5 H5 N O2	0.12	111.032	1.491	1.146	HILIC	-	B(i)
2,5-Dihydroxypyridine	C5 H5 N O2	0.23	111.032	1.357	0.86	RP C18	+	B(i)
Cytosine	C4 H5 N3 O	-0.58	111.043	1.084	0.418	RP C18	+	B(i)
Cytosine	C4 H5 N3 O	-0.3	111.043	3.536	0.278	HILIC	+	B(i)
Histamine	C5 H9 N3	-0.28	111.08	6.8337	1.81	HILIC	+	B(i)
Histamine	C5 H9 N3	0.05	111.08	7.061	1.503	HILIC	-	B(i)
Hydroxymethylphosphonate	C H5 O4 P	0.55	111.993	5.582	0.53	HILIC	-	B(i)
2-Furoic acid	C5 H4 O3	0.29	112.016	1.371	1.5	HILIC	-	B(i)
Uracil	C4 H4 N2 O2	-0.14	112.027	1.355	0.422	RP C18	+	B(i)
Uracil	C4 H4 N2 O2	-0.12	112.027	1.069	0.35	HILIC	-	B(i)
Uracil	C4 H4 N2 O2	0.62	112.027	4.08	0.253	HILIC	-	B(i)
Sorbic acid	C6 H8 O2	-0.51	112.052	1.175	0.803	RP C18	+	B(i)
2-Cyano-N-ethylacetamide	C5 H8 N2 O	-0.1	112.064	0.933	0.348	RP C18	+	B(i)
N-propargylglycine	C5 H7 N O2	-0.41	113.048	1.36	0.576	RP C18	+	B(i)
(S)-1-Pyrroline-5-carboxylate	C5 H7 N O2	-0.12	113.048	0.936	0.43	RP C18	+	B(i)
Creatinine	C4 H7 N3 O	-0.2	113.059	2.063	1.128	HILIC	+	B(i)
Caprolactam	C6 H11 N O	-0.35	113.084	1.057	0.821	HILIC	+	B(i)
2-Oxopent-4-enoate	C5 H6 O3	-3.68	114.031	4.853	1.006	HILIC	-	B(i)
2-Oxopent-4-enoate	C5 H6 O3	-0.14	114.032	1.011	0.973	RP C18	+	B(i)
2-Oxopent-4-enoate	C5 H6 O3	-0.07	114.032	0.944	1.16	HILIC	-	B(i)
5,6-Dihydrouracil	C4 H6 N2 O2	-0.15	114.043	6.019	4.159	HILIC	-	B(i)
5,6-Dihydrouracil	C4 H6 N2 O2	0.91	114.043	1.167	3.969	RP C18	+	B(i)
5-Hexenoic acid	C6 H10 O2	-0.5	114.068	0.883	1.007	HILIC	-	B(i)
Prolinamide	C5 H10 N2 O	-0.09	114.079	7.062	0.519	HILIC	+	B(i)
Prolinamide	C5 H10 N2 O	0.26	114.079	0.857	0.368	RP C18	+	B(i)
3-Amino-2-piperidinone	C5 H10 N2 O	0.61	114.079	7.312	0.929	HILIC	+	B(i)
Maleamate	C4 H5 N O3	-0.1	115.027	6.02	3.452	HILIC	-	B(i)
Maleamate	C4 H5 N O3	0.02	115.027	1.112	3.519	HILIC	-	B(i)
D-Proline	C5 H9 N O2	-0.85	115.063	0.969	0.636	RP C18	+	B(i)
allylglycine	C5 H9 N O2	-0.69	115.063	4.923	0.685	HILIC	+	B(ii)
D-Proline	C5 H9 N O2	-0.72	115.063	7.311	0.937	HILIC	+	B(i)
allylglycine	C5 H9 N O2	-0.14	115.063	0.857	0.388	RP C18	+	B(ii)
Fumarate	C4 H4 O4	-0.19	116.011	1.521	0.79	HILIC	-	B(i)
Caproic acid	C6 H12 O2	-0.17	116.084	4.879	0.797	HILIC	-	B(i)
Indole	C8 H7 N	0.05	117.058	6.147	0.904	HILIC	-	B(i)
Indole	C8 H7 N	0.24	117.058	0.731	0.775	HILIC	-	B(i)
Indole	C8 H7 N	1.18	117.058	6.098	1.17	RP C18	+	B(i)
L-Valine	C5 H11 N O2	-0.47	117.079	1.107	0.837	RP C18	+	B(i)
L-Valine	C5 H11 N O2	-0.19	117.079	4.658	0.612	HILIC	-	B(i)
L-Valine	C5 H11 N O2	-0.04	117.079	1.116	0.7188	HILIC	-	B(i)
Succinate	C4 H6 O4	-0.7	118.027	1.686	1.167	HILIC	-	B(i)
Succinate	C4 H6 O4	-0.43	118.027	1.445	1.284	HILIC	-	B(i)
Benzimidazole	C7 H6 N2	-0.19	118.053	4.544	0.795	HILIC	+	B(i)
2-hydroxyvaleric acid	C5 H10 O3	-0.45	118.063	1.179	1.05	HILIC	-	B(i)
L-Homoserine	C4 H9 N O3	-0.56	119.058	4.497	0.299	HILIC	+	B(i)
L-Threonine	C4 H9 N O3	-0.44	119.058	5.572	0.597	HILIC	+	A
L-Homoserine	C4 H9 N O3	-0.27	119.058	1.075	0.374	RP C18	+	B(i)
L-Threonine	C4 H9 N O3	-0.07	119.058	0.927	0.664	RP C18	+	A
L-Threonine	C4 H9 N O3	-0.12	119.058	5.573	0.602	HILIC	-	A
L-Threonine	C4 H9 N O3	0.31	119.058	0.931	0.913	HILIC	-	A
3-[(1E)-1-Propen-1-yl]pyridine	C8 H9 N	-0.74	119.073	5.249	0.999	RP C18	+	B(i)
3-[(1E)-1-Propen-1-yl]pyridine	C8 H9 N	-0.46	119.073	3.503	1.137	HILIC	+	B(i)
Threose	C4 H8 O4	-0.13	120.042	0.95	1.078	HILIC	-	B(i)
Erythrose	C4 H8 O4	-0.04	120.042	4.892	0.864	HILIC	-	B(i)
3S,4-dihydroxy-butyric acid	C4 H8 O4	0.09	120.042	4.046	0.798	HILIC	-	B(i)
Erythrose	C4 H8 O4	0.13	120.042	1.058	1.147	HILIC	-	B(i)
Phenylacetaldehyde	C8 H8 O	-0.27	120.057	0.71	4.487	HILIC	+	B(i)
L-Cysteine	C3 H7 N O2 S	-0.25	121.02	6.286	2.035	HILIC	+	B(i)
L-Cysteine	C3 H7 N O2 S	-0.1	121.02	1.178	1.927	RP C18	+	B(i)
4-Vinyl-2-pyrimidinamine	C6 H7 N3	-0.91	121.064	5.089	1.156	HILIC	+	B(i)
4-Hydroxybenzaldehyde	C7 H6 O2	0.26	122.037	1.507	1.403	RP C18	+	B(i)
Nicotinamide	C6 H6 N2 O	-0.99	122.048	1.019	0.883	RP C18	+	B(i)
Nicotinamide	C6 H6 N2 O	-0.98	122.048	4.543	0.75	HILIC	+	B(i)
Nicotinate	C6 H5 N O2	-0.2	123.032	1.089	2.918	RP C18	+	B(i)
Picolinate	C6 H5 N O2	-0.1	123.032	1.179	1.095	RP C18	+	B(i)
Picolinate	C6 H5 N O2	0.24	123.032	1.981	1.303	HILIC	-	B(i)
3,6-Dihydronicotinate	C6 H7 N O2	-0.24	125.048	1.066	0.764	RP C18	+	B(i)
Thymine	C5 H6 N2 O2	-0.2	126.043	3.2	0.677	RP C18	+	B(i)
2,3-Pentadienedioic acid	C5 H4 O4	-0.08	128.011	1.217	3.007	RP C18	+	B(i)
Glutinic acid	C5 H4 O4	-0.02	128.011	1.375	2.269	RP C18	+	B(i)
Cyclohexane-1-carboxylate	C7 H12 O2	-0.99	128.084	3.61	0.676	RP C18	+	B(i)
Cimemoxin	C7 H16 N2	-0.81	128.131	9.327	4.542	HILIC	+	B(i)
5-Oxo-L-proline	C5 H7 N O3	-0.31	129.043	4.429	0.871	HILIC	+	B(i)
5-Oxo-Proline	C5 H7 N O3	0.02	129.043	1.3415	1.087	HILIC	-	B(i)
5-Oxo-L-proline	C5 H7 N O3	0.15	129.043	5.88	0.757	HILIC	-	B(i)
L-Pipecolate	C6 H11 N O2	-0.15	129.079	1	1.095	RP C18	+	B(i)
morpholine-4-carboximidamide hydrobromide	C5 H11 N3 O	-0.24	129.09	2.413	2.122	HILIC	+	B(ii)
4-guanidinobutanal	C5 H11 N3 O	-0.12	129.09	0.935	0.369	RP C18	+	B(ii)
4-guanidinobutanal	C5 H11 N3 O	-0.09	129.09	7.048	0.388	HILIC	+	B(ii)
Glutaconic acid	C5 H6 O4	0.15	130.027	2.37	0.802	HILIC	-	B(i)
Mesaconate	C5 H6 O4	0.26	130.027	1.283	1.304	HILIC	-	B(i)
Mesaconate	C5 H6 O4	0.41	130.027	0.979	0.989	HILIC	-	B(i)
(S)-3-Methyl-2-oxopentanoate	C6 H10 O3	-0.08	130.063	1.189	0.472	RP C18	+	B(i)
(S)-3-Methyl-2-oxopentanoate	C6 H10 O3	0.21	130.063	1.103	0.637	HILIC	-	B(i)
(3S)-3-Amino-D-proline	C5 H10 N2 O2	0.04	130.074	0.935	0.381	RP C18	+	B(ii)
(4S)-4-Amino-L-proline	C5 H10 N2 O2	0.04	130.074	6.102	0.393	HILIC	+	B(ii)
N-Acetylputrescine	C6 H14 N2 O	-0.4	130.111	4.273	0.954	HILIC	+	B(i)
N-Acetylputrescine	C6 H14 N2 O	-0.21	130.111	1.003	0.814	RP C18	+	B(i)
(S)-4-Amino-5-oxopentanoate	C5 H9 N O3	-0.28	131.058	5.154	0.957	HILIC	+	B(i)
(S)-4-Amino-5-oxopentanoate	C5 H9 N O3	-0.03	131.058	1.15	0.742	RP C18	+	B(i)
2-Amino-4-oxopentanoate	C5 H9 N O3	-0.05	131.058	0.986	0.888	RP C18	+	B(i)
3-Methylindole	C9 H9 N	-0.34	131.073	3.746	1.314	RP C18	+	B(i)
L-Isoleucine	C6 H13 N O2	-0.56	131.095	1.594	0.906	HILIC	-	B(i)
L-Leucine	C6 H13 N O2	-0.41	131.095	3.866	0.906	HILIC	+	B(i)
L-Isoleucine	C6 H13 N O2	-0.37	131.095	4.099	0.877	HILIC	+	B(i)
L-Isoleucine	C6 H13 N O2	-0.29	131.095	1.582	0.988	RP C18	+	B(i)
L-Leucine	C6 H13 N O2	-0.05	131.095	1.713	1.21	RP C18	+	B(i)
L-Leucine	C6 H13 N O2	0.23	131.095	1.738	1.05	HILIC	-	B(i)
N-Carbamoylputrescine	C5 H13 N3 O	-0.39	131.106	2.829	2.161	HILIC	+	B(i)
2,4,6-Octatriynoic acid	C8 H4 O2	-0.17	132.021	3.011	1.79	RP C18	+	B(i)
4-Hydroxy-2-oxopentanoate	C5 H8 O4	-0.12	132.042	1.021	0.837	RP C18	+	B(i)
L-Asparagine	C4 H8 N2 O3	0.23	132.054	6.024	3.287	HILIC	-	B(i)
D-Ornithine	C5 H12 N2 O2	-0.56	132.09	6.114	0.315	HILIC	-	B(i)
2,5-Diaminopentanoic acid	C5 H12 N2 O2	-0.3	132.09	7.314	0.928	HILIC	+	B(i)
D-Ornithine	C5 H12 N2 O2	-0.15	132.09	6.104	0.419	HILIC	+	B(i)
(2R,4S)-2, 4-Diaminopentanoate	C5 H12 N2 O2	-0.03	132.09	7.039	1.715	HILIC	+	B(i)
L-Ornithine	C5 H12 N2 O2	0.02	132.09	0.857	0.37	RP C18	+	B(i)
(2R,4S)-2, 4-Diaminopentanoate	C5 H12 N2 O2	0.07	132.09	7.046	1.654	HILIC	-	B(i)
D-Ornithine	C5 H12 N2 O2	0.17	132.09	0.934	0.253	HILIC	-	B(i)
Timonacic	C4 H7 N O2 S	-0.13	133.02	1.005	1.83	RP C18	+	B(i)
Timonacic	C4 H7 N O2 S	0.16	133.02	1.008	1.946	HILIC	-	B(i)
L-Aspartate	C4 H7 N O4	-0.3	133.037	6.551	0.566	HILIC	+	B(i)
L-Aspartate	C4 H7 N O4	-0.01	133.038	0.921	0.702	RP C18	+	B(i)
L-Aspartate	C4 H7 N O4	-0.02	133.038	6.534	0.429	HILIC	-	B(i)
L-Aspartate	C4 H7 N O4	0.06	133.038	0.919	0.67	HILIC	-	B(i)
N-Hydroxy-L-valine	C5 H11 N O3	0.11	133.074	1.189	0.406	HILIC	-	B(i)
(S)-Malate	C4 H6 O5	-1.23	134.021	1.102	1.03	HILIC	-	A
(S)-Malate	C4 H6 O5	-0.34	134.021	6.628	1.009	HILIC	-	A
3-dehydro-L-threonic acid	C4 H6 O5	0.07	134.022	6.039	0.802	HILIC	-	B(i)
(3S)-3,4-Dihydroxy-2-oxobutanoic acid	C4 H6 O5	0.22	134.022	6.264	1.231	HILIC	-	B(i)
2,2-Bis(hydroxymethyl)propionic acid	C5 H10 O4	0.12	134.058	1.459	0.653	HILIC	-	B(i)
(2R)-2,3-Dihydroxy-3-methylbutanoate	C5 H10 O4	0.13	134.058	1.346	0.54	HILIC	-	B(i)
L-Homocysteine	C4 H9 N O2 S	0.1	135.035	1.04	0.6	RP C18	+	B(i)
Adenine	C5 H5 N5	-0.38	135.054	1.749	0.884	RP C18	+	B(i)
Adenine	C5 H5 N5	-0.1	135.054	1.715	0.756	HILIC	+	B(i)
2-Aminopurine	C5 H5 N5	-0.01	135.054	1.512	1.222	HILIC	-	B(i)
Adenine	C5 H5 N5	-0.07	135.054	1.777	1.068	HILIC	-	B(i)
Adenine	C5 H5 N5	0.12	135.055	1.724	0.869	HILIC	-	B(i)
2-Indolinol	C8 H9 N O	-0.22	135.068	3.009	1.848	RP C18	+	B(i)
Hypoxanthine	C5 H4 N4 O	-1.14	136.038	2.624	1.449	HILIC	+	B(i)
Hypoxanthine	C5 H4 N4 O	-0.87	136.038	2.212	1.427	RP C18	+	B(i)
Allopurinol	C5 H4 N4 O	-0.41	136.038	1.749	0.851	HILIC	+	B(i)
Hypoxanthine	C5 H4 N4 O	-0.04	136.038	2.221	1.416	HILIC	-	B(i)
Purinol	C5 H4 N4 O	0.01	136.039	1.18	0.789	RP C18	+	B(i)
5-amino-1-formylimidazole-4-carbonitrile	C5 H4 N4 O	0.23	136.039	1.296	0.834	HILIC	-	B(i)
4-Aminobenzoate	C7 H7 N O2	-0.56	137.048	7.511	1.776	HILIC	+	B(i)
Tyramine	C8 H11 N O	-0.94	137.084	3.098	1.195	RP C18	+	B(i)
Urocanic acid	C6 H6 N2 O2	-1.18	138.043	1.171	1.828	HILIC	-	B(i)
Urocanic acid	C6 H6 N2 O2	-0.37	138.043	1.169	2.027	HILIC	+	B(i)
Urocanic acid	C6 H6 N2 O2	-0.14	138.043	1.368	1.839	RP C18	+	B(i)
Urocanic acid	C6 H6 N2 O2	0.32	138.043	1.372	1.8222	HILIC	-	B(i)
Histidinal	C6 H9 N3 O	-0.7	139.074	2.301	1.305	HILIC	+	B(i)
Methylimidazoleaceticacid	C6 H8 N2 O2	0.18	140.059	6.102	0.384	HILIC	+	B(i)
Histidinol	C6 H11 N3 O	-0.51	141.09	6.395	1.204	HILIC	+	B(i)
Histidinol	C6 H11 N3 O	0.09	141.09	0.853	1.2756	RP C18	+	B(i)
Histidinol	C6 H11 N3 O	0.26	141.09	6.372	1.158	HILIC	-	B(i)
5-(2-Hydroxyethyl)-4-methylthiazole	C6 H9 N O S	-0.52	143.04	5.089	1.163	HILIC	+	B(i)
5-(2-Hydroxyethyl)-4-methylthiazole	C6 H9 N O S	0.03	143.04	2.539	1.181	RP C18	+	B(i)
2-Methyleneglutarate	C6 H8 O4	-0.13	144.042	0.971	2.187	RP C18	+	B(i)
Caprylic acid	C8 H16 O2	-0.1	144.115	6.463	0.823	HILIC	-	B(i)
(S)-5-Amino-3-oxohexanoate	C6 H11 N O3	-0.29	145.074	4.931	0.968	HILIC	+	B(i)
Spermidine	C7 H19 N3	-0.33	145.158	4.57	5.4947	HILIC	+	B(i)
Spermidine	C7 H19 N3	-0.17	145.158	1.7	5.631	RP C18	+	B(i)
Acetonedicarboxylic Acid	C5 H6 O5	-0.09	146.022	2.047	1.349	HILIC	-	B(i)
2-Oxoglutarate	C5 H6 O5	-0.03	146.022	1.377	2.7473	RP C18	+	B(i)
2-Oxoglutarate	C5 H6 O5	0.02	146.022	1.217	2.806	RP C18	+	B(i)
2-Oxoglutarate	C5 H6 O5	0.14	146.022	1.165	2.676	HILIC	-	B(i)
(S)-4-Hydroxy-2-oxohexanoate	C6 H10 O4	0.01	146.058	2.376	1.031	HILIC	-	B(i)
L-Glutamine	C5 H10 N2 O3	-1.54	146.069	5.881	0.733	HILIC	-	B(i)
L-Glutamine	C5 H10 N2 O3	-1.04	146.069	5.866	0.802	HILIC	+	B(i)
L-Glutamine	C5 H10 N2 O3	-0.12	146.069	0.924	0.795	RP C18	+	B(i)
L-Glutamine	C5 H10 N2 O3	0.42	146.069	0.92	0.774	HILIC	-	B(i)
L-Lysine	C6 H14 N2 O2	-0.38	146.105	0.857	0.834	RP C18	+	B(i)
L-Lysine	C6 H14 N2 O2	-0.32	146.105	7.287	1.117	HILIC	+	B(i)
L-Lysine	C6 H14 N2 O2	0.18	146.106	7.296	0.802	HILIC	-	B(i)
L-Glutamate	C5 H9 N O4	-1.35	147.053	6.057	0.631	HILIC	-	B(i)
L-Glutamate	C5 H9 N O4	-0.69	147.053	6.043	0.755	HILIC	+	B(i)
L-Glutamate	C5 H9 N O4	-0.33	147.053	0.932	0.86	RP C18	+	B(i)
L-Glutamate	C5 H9 N O4	0.05	147.053	0.93	0.704	HILIC	-	B(i)
N-Hydroxy-L-isoleucine	C6 H13 N O3	-0.39	147.089	4.243	0.48	HILIC	+	B(i)
N-Hydroxy-L-isoleucine	C6 H13 N O3	-0.31	147.089	1.347	0.466	RP C18	+	B(i)
6-Hydroxy-L-norleucine	C6 H13 N O3	-0.04	147.09	1.192	0.52	RP C18	+	B(i)
(2R,3R,4R)-2-Amino-4-hydroxy-3-methylpentanoic acid	C6 H13 N O3	0.16	147.09	3.967	1.469	HILIC	-	B(i)
2-Dehydro-3-deoxy-D-arabinonate	C5 H8 O5	-1.2	148.037	6.04	0.686	HILIC	-	B(i)
L-Arabinono-1,4-lactone	C5 H8 O5	-0.72	148.037	1.683	0.812	HILIC	-	B(i)
(+/-)-2-Hydroxyglutaric acid	C5 H8 O5	0.12	148.037	6.639	0.764	HILIC	-	B(i)
(S)-Citramalate	C5 H8 O5	0.1	148.037	1.209	0.575	HILIC	-	B(i)
(+/-)-2-Hydroxyglutaric acid	C5 H8 O5	0.29	148.037	1.31	0.605	HILIC	-	B(i)
2-Chromanone	C9 H8 O2	-1.13	148.052	1.151	0.807	HILIC	-	B(i)
trans-Cinnamate	C9 H8 O2	-0.69	148.052	3.097	1.178	RP C18	+	B(i)
3-Phenylacrylic acid	C9 H8 O2	-0.43	148.052	5.249	0.996	RP C18	+	B(i)
trans-Cinnamate	C9 H8 O2	-0.35	148.052	3.503	1.12	HILIC	+	B(i)
(4R)-4-Amino-5-sulfanylpentanamide	C5 H12 N2 O S	-0.34	148.067	3.948	1.35	RP C18	+	B(i)
(R)-Mevalonate	C6 H12 O4	0.03	148.074	2.464	0.81	HILIC	-	B(i)
(R)-Mevalonate	C6 H12 O4	-0.02	148.074	1.599	0.666	HILIC	-	B(i)
3-Hydroxyindolin-2-one	C8 H7 N O2	-0.33	149.048	1.157	0.908	RP C18	+	B(i)
L-Methionine	C5 H11 N O2 S	-0.33	149.051	4.236	0.699	HILIC	+	B(i)
L-Methionine	C5 H11 N O2 S	-0.19	149.051	1.179	1.033	RP C18	+	B(i)
L-Methionine	C5 H11 N O2 S	-0.02	149.051	1.207	1.096	HILIC	-	B(i)
1-Methyladenine	C6 H7 N5	-0.15	149.07	1.045	0.376	RP C18	+	B(i)
D-Arabinopyranose	C5 H10 O5	-0.06	150.053	0.994	1.214	HILIC	-	B(i)
D-Arabinopyranose	C5 H10 O5	0.17	150.053	4.892	0.89	HILIC	-	B(i)
Guanine	C5 H5 N5 O	-0.73	151.049	2.171	0.845	RP C18	+	A
Guanine	C5 H5 N5 O	-0.38	151.049	3.762	0.595	HILIC	+	A
8-Amino-7H-purin-6-ol	C5 H5 N5 O	-0.09	151.049	1.1	14.66	HILIC	-	B(i)
N(6)-Hydroxyadenine	C5 H5 N5 O	0.21	151.049	2.679	2.079	HILIC	-	B(i)
Dopamine quinone	C8 H9 N O2	-2.55	151.063	2.055	0.622	RP C18	+	B(i)
N-Methylanthranilate	C8 H9 N O2	-0.27	151.063	6.003	1.448	HILIC	+	B(i)
Xanthine	C5 H4 N4 O2	-1.22	152.033	2.171	0.869	RP C18	+	B(i)
Xanthine	C5 H4 N4 O2	-0.16	152.033	1.913	0.557	HILIC	-	B(i)
L-Arabitol	C5 H12 O5	0.06	152.068	3.893	1.079	HILIC	-	B(i)
3-Amino-5-hydroxybenzoate	C7 H7 N O3	-0.02	153.043	3.454	1.159	RP C18	+	B(i)
3-Amino-5-hydroxybenzoate	C7 H7 N O3	0.13	153.043	3.474	1.154	HILIC	-	B(i)
Dopamine	C8 H11 N O2	-0.18	153.079	1.484	1.097	RP C18	+	B(i)
3-(2-Aminoethyl)-1,2-benzenediol	C8 H11 N O2	0.22	153.079	3.119	1.605	HILIC	-	B(i)
Protocatechuate	C7 H6 O4	0.09	154.027	3.588	1.176	HILIC	-	B(i)
L-Histidine	C6 H9 N3 O2	-0.53	155.069	7.148	0.943	HILIC	+	B(i)
L-Histidine	C6 H9 N3 O2	0.05	155.069	0.899	0.742	RP C18	+	B(i)
L-Histidine	C6 H9 N3 O2	0.04	155.069	0.904	0.599	HILIC	-	B(i)
Orotate	C5 H4 N2 O4	0.06	156.017	1.078	0.165	HILIC	-	B(i)
Orotate	C5 H4 N2 O4	0.23	156.017	4.08	0.134	HILIC	-	B(i)
2-Isopropylmaleate	C7 H10 O4	0.03	158.058	4.611	0.951	HILIC	-	B(i)
2-Isopropylmaleate	C7 H10 O4	0.26	158.058	0.867	0.933	HILIC	-	B(i)
1-Carbamoylproline	C6 H10 N2 O3	-0.78	158.069	1.055	0.374	RP C18	+	B(i)
4-Methylene-L-glutamate	C6 H9 N O4	0.03	159.053	1.178	0.38	RP C18	+	B(i)
3-Acetylindole	C10 H9 N O	-0.43	159.068	6.139	0.904	RP C18	+	B(i)
3-Acetylindole	C10 H9 N O	-0.35	159.068	0.735	0.618	HILIC	+	B(i)
5-Acetamidovalerate	C7 H13 N O3	0.03	159.09	1.398	0.701	HILIC	-	B(i)
5-Acetamidovalerate	C7 H13 N O3	0.13	159.09	3.894	1.034	HILIC	-	B(i)
Pimelate	C7 H12 O4	-0.15	160.074	3.241	0.809	HILIC	-	B(i)
Pimelate	C7 H12 O4	-0.1	160.074	1.051	1.205	HILIC	-	B(i)
D-Alanyl-D-alanine	C6 H12 N2 O3	-0.21	160.085	1.339	0.813	RP C18	+	B(i)
D-Alanyl-D-alanine	C6 H12 N2 O3	-0.21	160.085	6.267	0.997	HILIC	+	B(i)
N5-Methyl-L-glutamine	C6 H12 N2 O3	-0.06	160.085	3.498	1.022	HILIC	+	B(i)
5-Oxo-3-thiomorpholinecarboxylic acid	C5 H7 N O3 S	0.22	161.015	1.177	1.105	RP C18	+	B(i)
4-Hydroxy-2(1H)-quinolone	C9 H7 N O2	-0.24	161.048	4.104	2.891	HILIC	+	B(i)
S-trans-1-Propenyl-L-cysteine	C6 H11 N O2 S	-0.37	161.051	4.042	0.424	HILIC	+	B(i)
S-trans-1-Propenyl-L-cysteine	C6 H11 N O2 S	-0.3	161.051	1.37	0.512	RP C18	+	B(i)
S-Allyl-L-cysteine	C6 H11 N O2 S	-0.19	161.051	1.222	0.469	RP C18	+	B(i)
L-2-Aminoadipate	C6 H11 N O4	-0.67	161.069	1.075	0.398	RP C18	+	B(i)
3-Amino-2,3-dideoxy-scyllo-inosose	C6 H11 N O4	-0.64	161.069	4.497	0.317	HILIC	+	B(i)
3-Amino-2,3-dideoxy-scyllo-inosose	C6 H11 N O4	0.14	161.069	0.984	0.259	HILIC	-	B(i)
(S)-Carnitine	C7 H15 N O3	-0.24	161.105	5.573	1.009	HILIC	+	B(i)
2-Deoxy-L-scyllo-inosose	C6 H10 O5	-0.15	162.053	3.301	0.6542	HILIC	-	B(i)
D-3-Deoxyglucosone	C6 H10 O5	-0.1	162.053	1.904	1.692	HILIC	-	B(i)
2-Deoxy-L-scyllo-inosose	C6 H10 O5	0.13	162.053	4.893	0.875	HILIC	-	B(i)
D-3-Deoxyglucosone	C6 H10 O5	0.29	162.053	0.962	5.719	RP C18	+	B(i)
(S)-Nicotine	C10 H14 N2	-0.25	162.116	20.158	1.161	RP C18	+	B(i)
Pterin	C6 H5 N5 O	-0.18	163.049	3.57	0.484	RP C18	+	B(i)
Pterin	C6 H5 N5 O	-0.18	163.049	1.861	0.764	HILIC	+	B(i)
O-ureido-D-serine	C4 H9 N3 O4	1.27	163.06	0.837	2.053	RP C18	+	B(i)
Keto-phenylpyruvate	C9 H8 O3	-0.19	164.047	1.557	1.966	RP C18	+	B(i)
9-Methylguanine	C6 H7 N5 O	-0.1	165.065	1.179	0.425	RP C18	+	B(i)
L-Phenylalanine	C9 H11 N O2	-0.69	165.079	3.098	1.177	RP C18	+	B(i)
L-Phenylalanine	C9 H11 N O2	-0.18	165.079	3.12	1.528	HILIC	-	B(i)
L-Phenylalanine	C9 H11 N O2	0.02	165.079	3.518	1.036	HILIC	-	B(i)
2-(4-Hydroxyphenyl)-2-oxoacetate	C8 H6 O4	0.06	166.027	0.93	1.212	HILIC	-	B(i)
D-Xylonate	C5 H10 O6	2.44	166.048	14.367	0.912	RP C18	+	B(i)
3-(3-Hydroxyphenyl)propanoate	C9 H10 O3	-0.15	166.063	0.775	1.04	HILIC	-	B(i)
2-Mercaptobenzothiazole	C7 H5 N S2	-0.1	166.986	7.338	1.207	HILIC	-	B(i)
Quinolinate	C7 H5 N O4	0.11	167.022	1.196	2.189	HILIC	-	B(i)
Pyridoxal	C8 H9 N O3	-0.3	167.058	1.156	0.855	RP C18	+	B(i)
Pyridoxal	C8 H9 N O3	-0.18	167.058	1.163	1.017	HILIC	-	B(i)
Pyridoxal	C8 H9 N O3	-0.22	167.058	1.302	1.152	HILIC	+	B(i)
Pyridoxal	C8 H9 N O3	-0.19	167.058	1.313	0.995	HILIC	-	B(i)
Phosphoenolpyruvate	C3 H5 O6 P	-0.03	167.982	0.97	12.9254	RP C18	+	B(i)
Phosphoenolpyruvate	C3 H5 O6 P	-0.01	167.982	6.417	12.963	HILIC	-	B(i)
Pyridoxamine	C8 H12 N2 O2	-0.38	168.09	5.847	1.17	HILIC	+	B(i)
Pyridoxamine	C8 H12 N2 O2	0.14	168.09	0.911	0.8531	RP C18	+	B(i)
N-Dimethylethanolamine phosphate	C4 H12 N O4 P	0.34	169.05	10.636	7.136	RP C18	+	B(i)
Pyridoxine	C8 H11 N O3	-0.06	169.074	1.543	0.691	HILIC	+	B(i)
Pyridoxine	C8 H11 N O3	0.06	169.074	1.581	0.684	HILIC	-	B(i)
Pyridoxine	C8 H11 N O3	0.1	169.074	1.318	0.851	RP C18	+	B(i)
Gallate	C7 H6 O5	-0.06	170.022	1.562	0.612	RP C18	+	B(i)
(S)-2,3,4,5-Tetrahydrodipicolinate	C7 H8 N O4	3.07	170.046	0.877	0.295	RP C18	+	B(i)
sn-Glycerol 1-phosphate	C3 H9 O6 P	0.65	172.014	6.2	1.115	HILIC	-	B(i)
p-Toluenesulfonic acid	C7 H8 O3 S	-0.07	172.019	1.066	90.028	HILIC	-	B(ii)
p-Toluenesulfonic acid	C7 H8 O3 S	0.03	172.019	3.654	91.13	HILIC	-	B(ii)
Capric acid	C10 H20 O2	-0.01	172.146	7.778	0.99	HILIC	-	B(i)
N-Acetyl-L-glutamate 5-semialdehyde	C7 H11 N O4	0.1	173.069	1.291	1.015	HILIC	-	B(i)
N-Acetyl-L-glutamate 5-semialdehyde	C7 H11 N O4	0.25	173.069	1.491	0.371	HILIC	-	B(i)
N-Acetyl-L-leucine	C8 H15 N O3	-0.08	173.105	3.995	0.684	RP C18	+	B(i)
N-Acetyl-DL-alloisoleucine	C8 H15 N O3	0.18	173.105	4.866	2.086	HILIC	-	B(i)
L-Dehydro-ascorbate	C6 H6 O6	-0.02	174.016	1.487	2.065	HILIC	-	B(i)
Shikimate	C7 H10 O5	-0.12	174.053	1.523	0.959	HILIC	-	B(i)
Shikimate	C7 H10 O5	0	174.053	3.42	0.914	HILIC	-	B(i)
Suberic acid	C8 H14 O4	-0.32	174.089	5.06	1.031	HILIC	-	B(i)
N-Acetyl-L-ornithine	C7 H14 N2 O3	-0.25	174.1	5.876	0.458	HILIC	+	B(i)
N-Acetyl-L-ornithine	C7 H14 N2 O3	-0.14	174.1	5.895	0.265	HILIC	-	B(i)
N-Acetyl-L-ornithine	C7 H14 N2 O3	0.44	174.101	0.975	0.269	HILIC	-	B(i)
N-Acetyl-L-ornithine	C7 H14 N2 O3	0.61	174.101	0.996	0.466	RP C18	+	B(i)
L-Arginine	C6 H14 N4 O2	-1.46	174.111	7.043	1.752	HILIC	+	B(i)
L-Arginine	C6 H14 N4 O2	-0.97	174.112	7.047	1.718	HILIC	-	B(i)
L-Arginine	C6 H14 N4 O2	-0.41	174.112	0.912	1.588	RP C18	+	B(i)
L-Arginine	C6 H14 N4 O2	-0.14	174.112	0.905	1.51	HILIC	-	B(i)
Folcisteine	C6 H9 N O3 S	-0.03	175.03	1.089	3.197	RP C18	+	B(i)
Indole-3-acetate	C10 H9 N O2	-0.21	175.063	6.147	0.909	HILIC	-	B(i)
L-2-aminopimelic acid (APM)	C7 H13 N O4	-0.83	175.084	5.531	1.05	HILIC	+	B(ii)
L-2-aminopimelic acid (APM)	C7 H13 N O4	-0.48	175.084	5.545	0.987	HILIC	-	B(ii)
L-2-aminopimelic acid (APM)	C7 H13 N O4	-0.32	175.084	1.001	1.09	RP C18	+	B(ii)
L-2-aminopimelic acid (APM)	C7 H13 N O4	0.3	175.085	1.005	0.967	HILIC	-	B(ii)
L-Citrulline	C6 H13 N3 O3	-0.68	175.096	6.103	0.414	HILIC	+	B(i)
L-Citrulline	C6 H13 N3 O3	-0.66	175.096	0.934	0.302	RP C18	+	B(i)
L-Citrulline	C6 H13 N3 O3	-0.66	175.096	6.115	0.287	HILIC	-	B(i)
L-Citrulline	C6 H13 N3 O3	0.03	175.096	0.935	0.203	HILIC	-	B(i)
L-Ascorbate	C6 H8 O6	0.08	176.032	1.172	1.5	HILIC	-	B(i)
N-Carbamoyl-L-aspartate	C5 H8 N2 O5	-0.18	176.043	1.076	0.171	HILIC	-	B(i)
N-Carbamoyl-L-aspartate	C5 H8 N2 O5	0	176.043	5.228	0.195	HILIC	-	B(i)
N-Carbamoyl-L-aspartate	C5 H8 N2 O5	0.06	176.043	1.077	0.144	RP C18	+	B(i)
(2S)-2-Isopropylmalate	C7 H12 O5	-1.12	176.068	4.118	0.841	HILIC	-	B(i)
(2R,3S)-3-Isopropylmalate	C7 H12 O5	-0.12	176.068	6.032	0.836	HILIC	-	B(i)
EDDA	C6 H12 N2 O4	-0.04	176.08	1.189	0.344	HILIC	-	B(i)
Diphosphate	H4 O7 P2	-0.07	177.943	6.464	1.65204	HILIC	-	B(i)
Diphosphate	H4 O7 P2	0.1	177.943	0.923	1.896	HILIC	-	B(i)
L-Cysteinyl-glycine	C5 H10 N2 O3 S	-0.09	178.041	2.942	1.179	RP C18	+	B(i)
5-(1,2-dihydroxyethyl)-3,4-dihydroxytetrahydrofuran-2-one	C6 H10 O6	-0.06	178.048	2.491	0.474	HILIC	-	B(i)
2-Deoxy-5-dehydro-D-gluconate	C6 H10 O6	0.07	178.048	1.822	1.138	HILIC	-	B(i)
L-Galactono-1,4-lactone	C6 H10 O6	0.2	178.048	1.436	1.143	HILIC	-	B(i)
Kanosamine	C6 H13 N O5	-0.04	179.079	5.959	1.508	HILIC	-	B(i)
6-(Hydroxymethyl)-2,3,4,5-piperidinetetrol	C6 H13 N O5	-0.03	179.079	6.366	0.768	HILIC	-	B(i)
2-Oxophosphinothricin	C5 H9 O5 P	-1.79	180.018	2.905	44.243	HILIC	+	B(i)
D-Glucopyranose	C6 H12 O6	0.07	180.063	0.962	1.125	HILIC	-	B(i)
D-Glucopyranose	C6 H12 O6	0.11	180.063	4.753	0.8546	HILIC	-	B(i)
L-Tyrosine	C9 H11 N O3	-0.55	181.074	1.564	2.356	HILIC	-	B(i)
L-Tyrosine	C9 H11 N O3	-0.24	181.074	4.405	2.285	HILIC	+	B(i)
Galactitol	C6 H14 O6	-0.77	182.079	4.786	6.2465	HILIC	-	B(i)
Galactitol	C6 H14 O6	0.18	182.079	0.937	6.086	HILIC	-	B(i)
Cholinephosphate	C5 H14 N O4 P	-0.29	183.066	9.197	3.275	HILIC	+	B(i)
Cholinephosphate	C5 H14 N O4 P	-0.09	183.066	0.921	3.121	RP C18	+	B(i)
(2S,3R,4S)-5-Amino-3-methyl-2-pentyl-3,4-dihydro-2H-pyrrol-4-ol	C10 H20 N2 O	-0.14	184.158	3.545	8.441	RP C18	+	B(ii)
IndoleAcrylicAcid	C11 H9 N O2	-0.72	187.063	3.745	1.362	RP C18	+	B(i)
8-Amino-7-oxononanoate	C9 H17 N O3	-0.03	187.121	0.829	0.78	HILIC	-	B(i)
N8-Acetylspermidine	C9 H21 N3 O	-0.36	187.168	6.886	1.558	HILIC	+	B(i)
but-1-ene-1,2,4-tricarboxylic acid	C7 H8 O6	-0.4	188.032	1.604	0.973	HILIC	-	B(i)
3-Butene-1,2,3-tricarboxylic acid	C7 H8 O6	0.07	188.032	2.155	0.948	HILIC	-	B(ii)
N-Acetylglutamine	C7 H12 N2 O4	-0.11	188.08	4.921	0.512	HILIC	+	B(i)
N-Acetyl-L-glutamine	C7 H12 N2 O4	-0.05	188.08	4.864	0.624	HILIC	-	B(i)
N-Acetylglutamine	C7 H12 N2 O4	0.07	188.08	1.166	0.809	HILIC	-	B(i)
N6-Acetyl-L-lysine	C8 H16 N2 O3	-0.22	188.116	1.113	0.703	RP C18	+	B(i)
N6-Acetyl-L-lysine	C8 H16 N2 O3	-0.22	188.116	5.45	0.703	HILIC	+	B(i)
N6-Acetyl-L-lysine	C8 H16 N2 O3	-0.1	188.116	1.12	0.733	HILIC	-	B(i)
N6-Acetyl-L-lysine	C8 H16 N2 O3	-0.06	188.116	5.461	0.754	HILIC	-	B(i)
Glycyl-L-leucine	C8 H16 N2 O3	-0.01	188.116	3.41	3.431	HILIC	-	B(i)
Homoarginine	C7 H16 N4 O2	-0.28	188.127	5.707	1.51	HILIC	+	B(i)
Myrmicacin	C10 H20 O3	-0.12	188.141	8.661	1.36	HILIC	-	B(i)
10-Hydroxydecanoic acid	C10 H20 O3	0.06	188.141	0.734	1.006	HILIC	-	B(i)
7,8-Diaminopelargonate	C9 H20 N2 O2	-0.15	188.152	7.811	2.496	HILIC	+	B(i)
Kynurenate	C10 H7 N O3	-0.12	189.043	3.932	2.229	RP C18	+	B(i)
Kynurenate	C10 H7 N O3	0.08	189.043	3.947	2.185	HILIC	-	B(i)
N-Acetyl-L-glutamate	C7 H11 N O5	0.18	189.064	1.464	0.934	HILIC	-	B(i)
5-Methoxyindoleacetaldehyde	C11 H11 N O2	-1.52	189.079	1.008	0.777	RP C18	+	B(i)
3-hydroxy-suberic acid	C8 H14 O5	0.23	190.084	4.183	0.545	HILIC	-	B(ii)
2,5-Didehydro-D-gluconate	C6 H8 O7	-0.63	192.027	1.287	1.593	HILIC	-	B(i)
Citrate	C6 H8 O7	-0.65	192.027	1.383	1.641	HILIC	-	B(i)
2,5-Didehydro-D-gluconate	C6 H8 O7	0.08	192.027	1.218	2.491	RP C18	+	B(i)
Citrate	C6 H8 O7	0.11	192.027	1.377	1.729	RP C18	+	B(i)
L-Quinate	C7 H12 O6	0.11	192.063	5.402	0.699	HILIC	-	B(i)
L-Quinate	C7 H12 O6	0.21	192.063	0.999	0.604	HILIC	-	B(i)
2-Keto-D-gluconate	C6 H10 O7	-0.04	194.043	1.795	1.65	HILIC	-	B(i)
L-Tyrosine methyl ester	C10 H13 N O3	-0.06	195.09	1.311	1.417	HILIC	+	B(i)
D-Gluconate	C6 H12 O7	-0.13	196.058	0.936	1.097	HILIC	-	B(i)
Phlorisobutyrophenone	C10 H12 O4	-0.08	196.074	16.707	1.063	RP C18	+	B(i)
L-(+)-Citrulline+Na	C6 H12 N3 Na O3	-0.06	197.078	6.118	0.692	HILIC	+	B(i)
HMBA	C10 H20 N2 O2	0.1	200.153	4.396	33.967	RP C18	+	B(ii)
N-Acetyltryptamine	C12 H14 N2 O	-1.46	202.11	1.496	56.197	RP C18	+	B(ii)
Spermine	C10 H26 N4	0.03	202.216	0.865	0.205	RP C18	+	B(i)
L-Tryptophan	C11 H12 N2 O2	-0.69	204.09	3.746	1.362	RP C18	+	B(i)
L-Tryptophan	C11 H12 N2 O2	-0.63	204.09	3.766	1.74	HILIC	-	B(i)
L-Tryptophan	C11 H12 N2 O2	-0.17	204.09	3.283	1.171	HILIC	+	B(i)
(+)-δ-Selinene	C15 H24	-0.09	204.188	13.426	0.842	RP C18	+	B(i)
(E)-α-Bisabolene	C15 H24	-0.12	204.188	13.139	0.392	RP C18	+	B(i)
Xanthurenate	C10 H7 N O4	-0.02	205.037	3.715	3.103	RP C18	+	B(i)
2-methylcitric acid (RT = 8.485)	C7 H10 O7	-1.51	206.042	1.573	0.893	HILIC	-	B(ii)
4-(2-Aminophenyl)-2,4-dioxobutanoate	C10 H9 N O4	-0.02	207.053	1.466	2.999	RP C18	+	B(i)
N-Acetyl-L-phenylalanine	C11 H13 N O3	-2.23	207.089	1.151	0.77	HILIC	-	B(i)
N-Acetyl-L-phenylalanine	C11 H13 N O3	-0.81	207.089	5.258	2.569	HILIC	-	B(i)
N-Acetyl-L-phenylalanine	C11 H13 N O3	-0.2	207.089	5.25	0.995	RP C18	+	B(i)
L-Kynurenine	C10 H12 N2 O3	-0.29	208.085	3.009	1.901	RP C18	+	B(i)
L-Kynurenine	C10 H12 N2 O3	-0.22	208.085	3.035	1.867	HILIC	-	B(i)
L-Kynurenine	C10 H12 N2 O3	-0.04	208.085	3.505	1.971	HILIC	+	B(i)
Sedoheptulose	C7 H14 O7	0.07	210.074	0.953	1.01	HILIC	-	B(i)
Phlorisovalerophenone	C11 H14 O4	-0.63	210.089	1.108	0.99	HILIC	-	B(i)
Phlorisovalerophenone	C11 H14 O4	-0.25	210.089	4.994	1.183	HILIC	-	B(i)
Dethiobiotin	C10 H18 N2 O3	0.15	214.132	1.792	1.194	RP C18	+	B(i)
Succinyl proline	C9 H13 N O5	0.13	215.079	1.54	0.962	RP C18	+	B(i)
2-C-Methyl-D-erythritol 4-phosphate	C5 H13 O7 P	0.68	216.04	0.927	0.757	HILIC	-	B(i)
2-C-Methyl-D-erythritol 4-phosphate	C5 H13 O7 P	0.68	216.04	4.824	0.456	HILIC	-	B(i)
4-(γ-Glutamylamino)butanal	C9 H16 N2 O4	-0.16	216.111	1.063	0.915	HILIC	-	B(i)
4-(γ-Glutamylamino)butanal	C9 H16 N2 O4	0.17	216.111	1.064	1.109	RP C18	+	B(i)
N-α-L-Acetyl-arginine	C8 H16 N4 O3	-0.35	216.122	5.488	1.584	HILIC	-	B(i)
N-α-L-Acetyl-arginine	C8 H16 N4 O3	-0.15	216.122	1.119	1.504	HILIC	-	B(i)
N-alpha-Acetylarginine	C8 H16 N4 O3	-0.04	216.122	1.114	1.657	RP C18	+	B(i)
Sabinic acid	C12 H24 O3	-0.4	216.172	10.581	1.599	HILIC	-	B(i)
12-Hydroxylauric acid	C12 H24 O3	-0.22	216.173	0.724	1.214	HILIC	-	B(i)
4-Nitro-benzenesulfonic acid anion	C6 H4 N O6 S	2.01	217.976	0.833	7.224	RP C18	+	B(ii)
N-Acetyl-serotonin	C12 H14 N2 O2	-0.54	218.105	4.511	0.766	RP C18	+	B(i)
Ser-Leu	C9 H18 N2 O4	-0.32	218.127	3.259	2.315	HILIC	-	B(ii)
4-Amino-2-methyl-5-(phosphooxymethyl)pyrimidine	C6 H10 N3 O4 P	0.15	219.041	1.002	5.2	RP C18	+	B(i)
(R)-Pantothenate	C9 H17 N O5	-0.72	219.111	3.411	0.88	HILIC	-	B(i)
(R)-Pantothenate	C9 H17 N O5	-0.42	219.111	3.393	0.84	RP C18	+	B(i)
(R)-Pantothenate	C9 H17 N O5	-0.34	219.111	1.46	0.813	HILIC	-	B(i)
(R)-Pantothenate	C9 H17 N O5	-0.02	219.111	1.457	0.888	HILIC	+	B(i)
L-Cystathionine	C7 H14 N2 O4 S	0	222.067	0.91	0.578	HILIC	-	B(i)
L-Cystathionine	C7 H14 N2 O4 S	0.04	222.067	7.631	1.14	HILIC	+	B(i)
L-Cystathionine	C7 H14 N2 O4 S	0.06	222.067	7.63	0.977	HILIC	-	B(i)
L-Cystathionine	C7 H14 N2 O4 S	0.2	222.067	0.917	0.769	RP C18	+	B(i)
Glycyl-L-phenylalanine	C11 H14 N2 O3	0.14	222.1	3.679	2.769	RP C18	+	B(i)
3-Hydroxy-L-kynurenine	C10 H12 N2 O4	-0.02	224.08	1.466	2.95	RP C18	+	B(i)
3-Hydroxy-L-kynurenine	C10 H12 N2 O4	-0.01	224.08	4.11	3.047	HILIC	-	B(i)
3-Hydroxy-L-kynurenine	C10 H12 N2 O4	0.03	224.08	1.463	3.2399	HILIC	-	B(i)
3-Hydroxy-L-kynurenine	C10 H12 N2 O4	0.05	224.08	4.1	3.08	HILIC	+	B(i)
Glucoheptonic Acid	C7 H14 O8	-0.06	226.069	6.21	0.828	HILIC	-	B(i)
Porphobilinogen	C10 H14 N2 O4	0.02	226.095	3.122	0.944	HILIC	-	B(i)
2'-Deoxycytidine	C9 H13 N3 O4	0.07	227.091	1.19	0.3924	HILIC	-	B(i)
2'-Deoxycytidine	C9 H13 N3 O4	0.18	227.091	1.164	0.319	RP C18	+	B(i)
2'-Deoxyuridine	C9 H12 N2 O5	-0.11	228.075	1.875	6.257	HILIC	-	B(i)
2'-Deoxyuridine	C9 H12 N2 O5	-0.02	228.075	1.318	1.65	HILIC	-	B(i)
Leu-Pro(Leucyl-Proline)	C11 H20 N2 O3	-0.39	228.147	3.587	1.192	RP C18	+	B(i)
D-Xylulose 5-phosphate	C5 H11 O8 P	-0.14	230.019	6.443	2.037	HILIC	-	B(i)
D-Xylulose 5-phosphate	C5 H11 O8 P	0.27	230.019	0.929	1.843	HILIC	-	B(i)
2,4,6-Trihydroxybenzophenone	C13 H10 O4	0.34	230.058	7.283	1.119	HILIC	+	B(i)
N(2)-succinyl-L-ornithine	C9 H16 N2 O5	-0.68	232.106	1.55	1.122	HILIC	-	B(i)
4-(γ-L-Glutamylamino)butanoate	C9 H16 N2 O5	-0.21	232.106	1.122	2.476	HILIC	-	B(i)
4-(γ-L-Glutamylamino)butanoate	C9 H16 N2 O5	-0.03	232.106	6.056	1.478	HILIC	-	B(i)
4-(γ-L-Glutamylamino)butanoate	C9 H16 N2 O5	0.36	232.106	6.042	1.691	HILIC	+	B(i)
N-Formylkynurenine	C11 H12 N2 O4	-0.31	236.08	3.646	1.673	HILIC	-	B(i)
N-Formylkynurenine	C11 H12 N2 O4	0.17	236.08	3.463	1.538	RP C18	+	B(i)
N-Acetyl-5-methoxykynurenamine	C12 H16 N2 O3	-0.19	236.116	3.735	1.165	HILIC	-	B(i)
N-Acetyl-5-methoxykynurenamine	C12 H16 N2 O3	0.13	236.116	3.712	1.484	RP C18	+	B(i)
Lumichrome	C12 H10 N4 O2	0.13	242.08	5.722	0.876	RP C18	+	B(ii)
Thymidine	C10 H14 N2 O5	-1.62	242.09	1.164	0.643	HILIC	-	B(i)
Thymidine	C10 H14 N2 O5	-0.38	242.09	3.22	0.5071	HILIC	-	B(i)
Thymidine	C10 H14 N2 O5	0.35	242.09	3.2	0.436	RP C18	+	B(i)
Cytidine	C9 H13 N3 O5	-0.06	243.086	1.081	0.448	HILIC	-	B(i)
Cytidine	C9 H13 N3 O5	0	243.086	1.084	0.4867	RP C18	+	B(i)
Cytidine	C9 H13 N3 O5	-0.01	243.086	3.571	0.308	HILIC	-	B(i)
Cytidine	C9 H13 N3 O5	0.29	243.086	3.521	0.351	HILIC	+	B(i)
1,3,7-Trihydroxyxanthone	C13 H8 O5	-2.42	244.037	0.925	1.136	HILIC	-	B(i)
Uridine	C9 H12 N2 O6	-0.73	244.069	1.492	0.719	HILIC	-	B(i)
Uridine	C9 H12 N2 O6	-0.58	244.069	1.812	0.657	HILIC	-	B(i)
Pseudouridine	C9 H12 N2 O6	-0.43	244.069	1.159	2.224	HILIC	-	B(i)
Uridine	C9 H12 N2 O6	0.22	244.07	1.48	0.475	RP C18	+	B(i)
L-Norleucyl-L-norleucine	C12 H24 N2 O3	-0.11	244.179	3.959	3.409	HILIC	-	B(ii)
alpha-hydroxy myristic acid	C14 H28 O3	-0.13	244.204	12.522	2.459	HILIC	-	B(i)
Leu-Gly-Gly	C10 H19 N3 O4	0.17	245.138	3.281	2.026	RP C18	+	B(ii)
γ-L-Glutamyl-L-cysteine	C8 H14 N2 O5 S	-0.21	250.062	6.295	1.539	HILIC	-	B(i)
γ-L-Glutamyl-L-cysteine	C8 H14 N2 O5 S	-0.12	250.062	1.195	1.28	HILIC	-	B(i)
γ-L-Glutamyl-L-cysteine	C8 H14 N2 O5 S	0.1	250.062	1.178	1.338	RP C18	+	B(i)
γ-L-Glutamyl-L-cysteine	C8 H14 N2 O5 S	0.13	250.062	6.287	1.599	HILIC	+	B(i)
2'-Deoxyadenosine	C10 H13 N5 O3	0.13	251.102	1.4	0.694	HILIC	+	B(i)
2'-Deoxyadenosine	C10 H13 N5 O3	0.17	251.102	1.881	0.72	RP C18	+	B(i)
2'-Deoxyinosine	C10 H12 N4 O4	-0.06	252.086	3.313	0.567	HILIC	-	B(i)
(9E)-9-Hexadecenoic acid	C16 H30 O2	-0.04	254.225	10.315	4.172	HILIC	-	B(i)
Palmitoleate	C16 H30 O2	0.11	254.225	0.698	1.833	HILIC	-	B(i)
MFCD00045907	C16 H30 O2	0.24	254.225	11.413	1.444	RP C18	+	B(ii)
Palmitoleate	C16 H30 O2	0.29	254.225	13.909	1.586	RP C18	+	B(i)
Palmitate	C16 H32 O2	0.21	256.24	16.038	45.914	HILIC	-	B(i)
L-alpha-Glycerylphosphorylcholine	C8 H20 N O6 P	-0.74	257.103	6.652	1.322	HILIC	+	B(i)
PPPi	H5 O10 P3	-0.55	257.909	0.866	0.041	HILIC	-	B(i)
5-Methyluridine (m5U)	C10 H14 N2 O6	-0.11	258.085	2.746	39.478	HILIC	-	B(ii)
D-Glucosamine 6-phosphate	C6 H14 N O8 P	-0.09	259.046	7.048	0.827	HILIC	-	B(i)
lys-leu	C12 H25 N3 O3	0.11	259.19	3.647	2.243	RP C18	+	B(ii)
Keto-D-fructose 6-phosphate	C6 H13 O9 P	-0.35	260.03	7.315	2.407	HILIC	-	B(i)
Lotaustralin	C11 H19 N O6	0.38	261.121	1.149	1.233	RP C18	+	B(i)
Asp-lys	C10 H19 N3 O5	0.42	261.133	1.178	0.779	RP C18	+	B(i)
Thiamine	C12 H16 N4 O S	-0.28	264.104	5.088	1.133	HILIC	+	B(i)
Mirtazapine	C17 H19 N3	0.35	265.158	0.838	0.78	HILIC	+	B(i)
Dodecyl sulfate	C12 H26 O4 S	-0.59	266.155	12.718	3.779	HILIC	-	B(i)
Adenosine	C10 H13 N5 O4	-0.74	267.097	1.724	0.789	HILIC	-	A
Adenosine	C10 H13 N5 O4	-0.63	267.097	1.767	1.048	HILIC	-	A
Adenosine	C10 H13 N5 O4	-0.44	267.097	1.747	0.876	RP C18	+	A
Adenosine	C10 H13 N5 O4	-0.4	267.097	1.713	0.805	HILIC	+	A
Inosine	C10 H12 N4 O5	-0.68	268.081	2.653	1.461	HILIC	-	B(i)
Inosine	C10 H12 N4 O5	-0.63	268.081	2.219	1.331	HILIC	-	B(i)
Inosine	C10 H12 N4 O5	-0.03	268.081	2.625	1.445	HILIC	+	B(i)
Inosine	C10 H12 N4 O5	0.24	268.081	2.214	1.513	RP C18	+	B(i)
His-Leu	C12 H20 N4 O3	0.25	268.154	1.444	0.741	RP C18	+	B(i)
Ent-kaurene	C20 H32	0.3	272.25	15.198	1.383	RP C18	+	B(i)
Î±-L-Glutamyl-L-glutamine	C10 H17 N3 O6	0.03	275.112	0.98	0.273	HILIC	-	B(i)
gamma-Glu-gln	C10 H17 N3 O6	0.09	275.112	1.059	0.751	HILIC	-	B(i)
gamma-Glu-gln	C10 H17 N3 O6	0.12	275.112	7.03	0.466	HILIC	-	B(i)
L-Saccharopine	C11 H20 N2 O6	-0.21	276.132	7.612	0.967	HILIC	-	B(i)
L-Saccharopine	C11 H20 N2 O6	-0.11	276.132	0.919	0.888	HILIC	-	B(i)
L-Saccharopine	C11 H20 N2 O6	0.23	276.132	7.603	1.192	HILIC	+	B(i)
L-Saccharopine	C11 H20 N2 O6	0.31	276.132	0.92	0.755	RP C18	+	B(i)
(+/-)-pantetheine	C11 H22 N2 O4 S	-0.46	278.13	3.967	1.512	HILIC	-	B(i)
(+/-)-pantetheine	C11 H22 N2 O4 S	-0.27	278.13	0.863	1.406	HILIC	-	B(i)
4-Prenylphlorisovalerophenone	C16 H22 O4	-0.02	278.152	0.712	1.187	HILIC	-	B(i)
Oleate	C18 H34 O2	0.04	282.256	11.792	6.992	HILIC	-	B(i)
Oleate	C18 H34 O2	0.18	282.256	0.697	6.797	HILIC	-	B(i)
Oleate	C18 H34 O2	0.34	282.256	0.681	6.939	HILIC	+	B(i)
Guanosine	C10 H13 N5 O5	-0.72	283.091	2.165	1.088	HILIC	-	A
Guanosine	C10 H13 N5 O5	-0.29	283.092	3.785	0.762	HILIC	-	A
Guanosine	C10 H13 N5 O5	0.18	283.092	2.175	0.828	RP C18	+	A
Guanosine	C10 H13 N5 O5	0.59	283.092	3.762	0.788	HILIC	+	A
Xanthosine	C10 H12 N4 O6	-0.03	284.076	3.067	2.457	HILIC	-	B(i)
Stearate	C18 H36 O2	-0.06	284.272	0.698	1.611	HILIC	-	B(i)
5-Androstene-3,17-dione	C19 H26 O2	0.54	286.193	15.282	0.084	RP C18	+	B(i)
Orotidine	C10 H12 N2 O8	0.12	288.059	0.978	0.745	HILIC	-	B(i)
ophthalmic acid	C11 H19 N3 O6	0.34	289.127	6.268	0.939	HILIC	+	B(i)
ophthalmic acid	C11 H19 N3 O6	0.36	289.127	1.18	0.714	RP C18	+	B(i)
N-Succinyl-L,L-2,6-diaminopimelate	C11 H18 N2 O7	0	290.111	2.008	0.314	HILIC	-	B(i)
N-Succinyl-L,L-2,6-diaminopimelate	C11 H18 N2 O7	0.36	290.111	1.995	0.31	RP C18	+	B(i)
L-Arginino-succinate	C10 H18 N4 O6	-0.04	290.123	7.795	2.794	HILIC	-	B(i)
L-Arginino-succinate	C10 H18 N4 O6	0.56	290.123	0.924	2.608	RP C18	+	B(i)
Myristyl sulfate	C14 H30 O4 S	-1.17	294.186	0.698	1.561	HILIC	-	B(i)
Myristyl sulfate	C14 H30 O4 S	-0.12	294.186	16.563	1.432	HILIC	-	B(i)
Colneleate	C18 H30 O3	0.35	294.22	13.601	2.171	HILIC	-	B(i)
Deoxynivalenol	C15 H20 O6	0.54	296.126	0.734	0.92	HILIC	+	B(i)
9,10-epoxyoctadecenoic acid	C18 H32 O3	-0.02	296.235	14.07	2.42	HILIC	-	B(ii)
S-Methyl-5'-thioadenosine	C11 H15 N5 O3 S	0.24	297.09	3.607	1.427	RP C18	+	B(i)
S-Methyl-5'-thioadenosine	C11 H15 N5 O3 S	0.44	297.09	1.055	1.208	HILIC	+	B(i)
(R)-4'-Phosphopantothenate	C9 H18 N O8 P	-0.08	299.077	5.476	1.417	HILIC	-	B(i)
(R)-4'-Phosphopantothenate	C9 H18 N O8 P	0.02	299.077	1.935	1.518	HILIC	-	B(i)
(R)-4'-Phosphopantothenate	C9 H18 N O8 P	0.42	299.077	1.928	1.255	RP C18	+	B(i)
3-Dehydrosphinganine	C18 H37 N O2	0.42	299.283	10.515	2.258	RP C18	+	B(i)
3-Dehydrosphinganine	C18 H37 N O2	0.65	299.283	0.849	2.103	HILIC	+	B(i)
DL-11-hydroxy stearic acid	C18 H36 O3	-0.06	300.266	13.355	1.653	HILIC	-	B(i)
(R)-10-Hydroxystearate	C18 H36 O3	-0.01	300.266	13.619	2.479	HILIC	-	B(i)
N-Acetyl-α-D-glucosamine 1-phosphate	C8 H16 N O9 P	0.62	301.056	6.665	0.817	HILIC	-	B(i)
D-Erythro-sphinganine	C18 H39 N O2	0.35	301.298	10.141	1.728	RP C18	+	B(i)
D-Erythro-sphinganine	C18 H39 N O2	0.43	301.298	1.062	1.502	HILIC	+	B(i)
Safingol	C18 H39 N O2	0.59	301.298	0.838	0.533	HILIC	+	B(i)
arg-met	C11 H23 N5 O3 S	0.51	305.152	3.546	67.241	RP C18	+	B(i)
(+)-Gallocatechin	C15 H14 O7	0.6	306.074	1.76	1.039	HILIC	-	B(i)
Glutathione	C10 H17 N3 O6 S	-0.68	307.084	1.195	0.925	HILIC	-	B(i)
Glutathione	C10 H17 N3 O6 S	-0.48	307.084	6.266	1.299	HILIC	-	B(i)
Glutathione	C10 H17 N3 O6 S	-0.2	307.084	1.177	1.056	RP C18	+	B(i)
Glutathione	C10 H17 N3 O6 S	-0.19	307.084	6.258	1.413	HILIC	+	B(i)
dUMP	C9 H13 N2 O8 P	0.05	308.041	1.108	16.645	HILIC	-	B(i)
N-Acetyl-β-neuraminate	C11 H19 N O9	0.99	309.106	0.96	1.255	RP C18	+	B(i)
9R-hydroxy-10E,12E-octadecadienoic acid, methyl ester	C19 H34 O3	0.46	310.251	10.31	6.825	RP C18	+	B(ii)
Isorhamnetin	C16 H12 O7	-1.77	316.058	1.136	1.111	HILIC	-	B(i)
Pregnenolone	C21 H32 O2	0.44	316.24	0.69	0.566	HILIC	+	B(i)
Pregn-5-en-20-one, 3alpha-hydroxy-	C21 H32 O2	0.6	316.24	15.282	0.866	RP C18	+	B(i)
Pregnenolone	C21 H32 O2	0.68	316.24	15.058	0.937	RP C18	+	B(i)
Phytosphingosine	C18 H39 N O3	0.63	317.293	1.119	0.972	HILIC	+	B(i)
CMP	C9 H14 N3 O8 P	0.07	323.052	6.96	1.057	HILIC	-	B(i)
CMP	C9 H14 N3 O8 P	0.13	323.052	0.999	1.251	HILIC	-	B(i)
CMP	C9 H14 N3 O8 P	0.72	323.052	7.691	1.296	HILIC	+	B(i)
CMP	C9 H14 N3 O8 P	0.74	323.052	0.992	1.199	RP C18	+	B(i)
3'-CMP	C9 H14 N3 O8 P	0.78	323.052	1.136	25.097	RP C18	+	B(i)
a Jasmonoyl-leucine	C18 H29 N O4	0.71	323.21	0.741	0.908	HILIC	+	B(i)
UMP	C9 H13 N2 O9 P	-0.14	324.036	6.237	0.9491	HILIC	-	B(i)
UMP	C9 H13 N2 O9 P	0.52	324.036	1.058	1.159	RP C18	+	B(i)
UMP	C9 H13 N2 O9 P	0.72	324.036	6.222	0.85	HILIC	+	B(i)
1-(5-O-Phosphonopentofuranosyl)-2,4(1H,3H)-pyrimidinedione	C9 H13 N2 O9 P	1.75	324.036	1.186	3.99	HILIC	-	B(i)
Laricitrin	C16 H12 O8	-1.7	332.053	0.988	0.7432	HILIC	-	B(i)
Laricitrin	C16 H12 O8	0.67	332.053	6.051	0.79	HILIC	-	B(i)
Laricitrin	C16 H12 O8	0.9	332.054	6.037	0.881	HILIC	+	B(i)
17-α-Hydroxypregnenolone	C21 H32 O3	0.59	332.235	14.782	1.642	RP C18	+	B(i)
17-α-Hydroxypregnenolone	C21 H32 O3	0.9	332.235	0.688	1.492	HILIC	+	B(i)
Nicotinamide ribotide	C11 H15 N2 O8 P	0.57	334.057	0.995	1.085	RP C18	+	B(i)
β-Nicotinamide mononucleotide	C11 H15 N2 O8 P	0.79	334.057	7.294	0.758	HILIC	+	B(i)
Isopentenyladenosine	C15 H21 N5 O4	0.53	335.16	5.039	7.581	RP C18	+	B(ii)
S-Hydroxymethylglutathione	C11 H19 N3 O7 S	0.44	337.095	1.173	0.76	RP C18	+	B(i)
S-Hydroxymethylglutathione	C11 H19 N3 O7 S	0.82	337.095	6.495	1.053	HILIC	+	B(i)
5-Amino-1-(5-phospho-D-ribosyl)imidazole-4-carboxamide	C9 H15 N4 O8 P	0.53	338.063	1.089	0.305	RP C18	+	B(i)
Demethoxycurcumin	C20 H18 O5	1.86	338.116	1.18	0.625	RP C18	+	B(i)
Wighteone	C20 H18 O5	1.97	338.116	1.451	0.752	RP C18	+	B(i)
Sucrose	C12 H22 O11	-1.15	342.116	6.161	24.913	HILIC	-	B(i)
MALTULOSE	C12 H22 O11	-0.32	342.116	7.191	1.335	HILIC	-	B(i)
Sucrose	C12 H22 O11	-0.04	342.116	0.968	25.637	HILIC	-	B(i)
Sucrose	C12 H22 O11	0.45	342.116	0.963	24.204	RP C18	+	B(i)
Sucrose	C12 H22 O11	0.72	342.116	6.145	27.792	HILIC	+	B(i)
2'_3'-CyclicGMP	C10 H12 N5 O7 P	0.11	345.047	5.276	3.057	HILIC	-	B(i)
C20 phytosphingosine	C20 H43 N O3	0.49	345.324	1.096	2.288	HILIC	+	B(i)
Syringetin	C17 H14 O8	-1.72	346.068	1.057	1.155	HILIC	-	B(i)
AMP	C10 H14 N5 O7 P	-0.1	347.063	1.122	1.2638	RP C18	+	B(i)
AMP	C10 H14 N5 O7 P	0.08	347.063	1.126	0.9536	HILIC	-	B(i)
AMP	C10 H14 N5 O7 P	0.35	347.063	6.105	0.9793	HILIC	-	B(i)
Vidarabine phosphate	C10 H14 N5 O7 P	0.39	347.063	1.31	4.502	RP C18	+	B(i)
AMP	C10 H14 N5 O7 P	0.87	347.063	6.117	0.977	HILIC	+	B(i)
(2S,2'S)-2,2'-[(1,2-Dioxo-1,2-ethanediyl)diimino]dipentanedioic acid	C12 H16 N2 O10	-0.01	348.08	2.748	48.874	HILIC	-	B(i)
4'-Phosphopantetheine	C11 H23 N2 O7 P S	-0.07	358.096	3.398	1.927	HILIC	-	B(i)
4'-Phosphopantetheine	C11 H23 N2 O7 P S	0.23	358.096	4.556	0.498	HILIC	-	B(i)
4'-Phosphopantetheine	C11 H23 N2 O7 P S	0.3	358.096	3.379	1.71	RP C18	+	B(i)
4'-Phosphopantetheine	C11 H23 N2 O7 P S	0.78	358.097	4.563	0.485	HILIC	+	B(i)
GMP	C10 H14 N5 O8 P	0.2	363.058	1.427	14.613	RP C18	+	B(i)
N-[(5S)-5-Amino-5-carboxypentanoyl]-L-cysteinyl-D-valine	C14 H25 N3 O6 S	0.27	363.147	3.476	1.568	HILIC	-	B(i)
N-[(5S)-5-Amino-5-carboxypentanoyl]-L-cysteinyl-D-valine	C14 H25 N3 O6 S	0.64	363.147	3.454	1.613	RP C18	+	B(i)
5-Formamido-1-(5-phospho-D-ribosyl)-imidazole-4-carboxamide	C10 H15 N4 O9 P	-0.01	366.058	2.237	1.224	HILIC	-	B(i)
Curcumin	C21 H20 O6	-1.87	368.125	3.968	1.243	HILIC	-	B(i)
(2R)-N-(2-{[(2S)-5-Carbamimidamido-1-oxo-2-pentanyl]amino}-2-oxoethyl)-N-isopropyl-2-piperidinecarboxamide	C17 H32 N6 O3	0.44	368.254	4.038	60.3	RP C18	+	B(i)
Norsolorinate	C20 H18 O7	2.19	370.106	1.121	0.791	RP C18	+	B(i)
2'-Hydroxy 3,7,3',4'-tetramethylquercetin	C19 H18 O8	-1.78	374.099	7.611	1.157	HILIC	-	B(i)
Riboflavin	C17 H20 N4 O6	-0.09	376.138	4.297	1.108	HILIC	-	B(i)
Riboflavin	C17 H20 N4 O6	0.1	376.138	4.281	1.075	RP C18	+	B(i)
Riboflavin	C17 H20 N4 O6	0.83	376.139	2.089	0.947	HILIC	+	B(i)
(R)-S-Lactoylglutathione	C13 H21 N3 O8 S	0.09	379.105	6.116	0.229	HILIC	-	B(i)
(R)-S-Lactoylglutathione	C13 H21 N3 O8 S	0.94	379.105	6.105	0.33	HILIC	+	B(i)
[(4E)-2-(Hydroxymethyl)-5-oxo-4-tetradecylidenetetrahydro-2-furanyl]methyl acetate	C22 H38 O5	0.5	382.272	0.704	83.442	HILIC	+	B(ii)
5α-Cholesta-8,24-dien-3-one	C27 H42 O	0.63	382.324	0.696	0.501	HILIC	+	B(i)
S-Adenosyl-L-homocysteine	C14 H20 N6 O5 S	-0.02	384.122	1.452	0.642	RP C18	+	B(i)
S-Adenosyl-L-homocysteine	C14 H20 N6 O5 S	0.08	384.122	1.451	0.622	HILIC	-	B(i)
S-Adenosyl-L-homocysteine	C14 H20 N6 O5 S	0.19	384.122	5.863	0.69	HILIC	-	B(i)
2-Amino-4-({[(2S,3S,4R,5R)-5-(6-amino-9H-purin-9-yl)-3,4-dihydroxytetrahydro-2-furanyl]methyl}sulfanyl)butanoic acid	C14 H20 N6 O5 S	0.26	384.122	1.18	0.594	RP C18	+	B(i)
S-Adenosyl-L-homocysteine	C14 H20 N6 O5 S	0.66	384.122	5.849	0.865	HILIC	+	B(i)
pre-putrebactin	C16 H30 N4 O7	0.15	390.212	1.714	4.65	HILIC	-	B(i)
γ-L-Glutamyl-(S)-2-carboxypropyl-L-cysteinyl-glycine	C14 H23 N3 O8 S	0.26	393.121	3.233	0.59	RP C18	+	B(i)
Ergosta-5,7,22,24(28)-tetraen-3-β-ol	C28 H42 O	0.59	394.324	0.716	0.86	HILIC	+	B(i)
4-Dedimethylamino-4-oxoanhydrotetracycline	C20 H15 N O8	-1.75	397.079	1.192	1.227	HILIC	-	B(i)
PE(12:0/0:0)	C17 H36 N O7 P	-0.62	397.223	8.634	3.608	HILIC	-	B(i)
(2R)-3-{[(2-Aminoethoxy)(hydroxy)phosphoryl]oxy}-2-hydroxypropyl laurate	C17 H36 N O7 P	-0.41	397.223	8.866	5.221	HILIC	-	B(i)
PE(12:0/0:0)	C17 H36 N O7 P	0.18	397.223	8.626	3.331	RP C18	+	B(i)
Phytosphingosine 1-phosphate	C18 H40 N O6 P	-0.53	397.259	9.894	5.203	HILIC	-	B(i)
Phytosphingosine 1-phosphate	C18 H40 N O6 P	0.15	397.259	9.88	4.956	RP C18	+	B(i)
(25S)-26-Oxocholest-4-en-3-one	C27 H42 O2	-0.18	398.318	0.707	0.55	HILIC	+	B(i)
5'-O-[Hydroxy(sulfooxy)phosphoryl]uridine	C9 H13 N2 O12 P S	0.38	403.993	1.075	39.647	HILIC	-	B(i)
UDP	C9 H14 N2 O12 P2	0.63	404.002	7.91	1.774	HILIC	+	B(i)
met-val-arg	C16 H32 N6 O4 S	0.2	404.221	1.504	47.469	RP C18	+	B(ii)
[4-(2-methoxyphenyl)piperazino](1-phenyl-5-propyl-1H-pyrazol-4-yl)methanone	C24 H28 N4 O2	-1.32	404.221	3.546	104.976	RP C18	+	B(ii)
1-palmitoylglycerone 3-phosphate	C19 H37 O7 P	0.01	408.228	12.772	15.375	HILIC	-	B(i)
PE(13:0/0:0)	C18 H38 N O7 P	0.74	411.239	2.31	2	HILIC	+	B(i)
4α-Formyl-5α-cholesta-8,24-dien-3β-ol	C28 H44 O2	0.14	412.334	0.706	0.567	HILIC	+	B(i)
(25S)-3-Oxocholest-4-en-26-oate	C27 H42 O3	0.38	414.314	15.568	1.663	RP C18	+	B(i)
met-ala-pro-thr	C17 H30 N4 O6 S	0.13	418.189	3.514	31.314	HILIC	-	B(ii)
L-NASPA	C19 H38 N O7 P	-0.27	423.238	9.287	7.958	HILIC	-	B(i)
PE(14:1(9Z)/0:0)	C19 H38 N O7 P	-0.23	423.238	9.068	6.53	HILIC	-	B(i)
PE(14:1(9Z)/0:0)	C19 H38 N O7 P	0.31	423.239	9.057	6.746	RP C18	+	B(i)
Cycloeucalenone	C30 H48 O	0.85	424.371	0.681	1.276	HILIC	+	B(i)
PE(14:0/0:0)	C19 H40 N O7 P	-0.15	425.254	9.933	5.33	HILIC	-	B(i)
PE(0:0/14:0)	C19 H40 N O7 P	0.21	425.254	8.869	2.791	HILIC	-	B(i)
1-Myristoyl-2-hydroxy-sn-glycero-3-PE	C19 H40 N O7 P	0.39	425.254	8.856	2.543	RP C18	+	B(i)
PE(14:0/0:0)	C19 H40 N O7 P	0.39	425.254	9.921	5.405	RP C18	+	B(i)
Adenosine 5'-phosphosulfate	C10 H14 N5 O10 P S	0.16	427.02	1.04	0.203	HILIC	-	B(i)
ADP	C10 H15 N5 O10 P2	-0.02	427.029	0.989	3.23	RP C18	+	B(i)
4α-Carboxy-5α-cholesta-8,24-dien-3β-ol	C28 H44 O3	0.27	428.329	15.284	0.137	RP C18	+	B(i)
7-α-Hydroxy-O-carbamoyl-deacetylcephalosporin C	C15 H20 N4 O9 S	1.7	432.096	4.281	1.24	RP C18	+	B(i)
PE(15:1(9Z)/0:0)	C20 H40 N O7 P	-0.5	437.254	9.67	9.92	HILIC	-	B(i)
(2R)-3-{[(2-Aminoethoxy)(hydroxy)phosphoryl]oxy}-2-hydroxypropyl (9Z)-9-pentadecenoate	C20 H40 N O7 P	-0.02	437.254	9.659	10.192	RP C18	+	B(i)
3,4,15-Triacetylnivalenol	C21 H26 O10	1.26	438.153	1.171	1.517	HILIC	-	B(i)
PE(15:0/0:0)	C20 H42 N O7 P	-0.11	439.27	8.717	3.487	RP C18	+	B(i)
9,10-dibromo-stearic acid	C18 H34 Br2 O2	1.5	440.093	0.953	9.824	RP C18	+	B(i)
PS(12:0/0:0)	C18 H36 N O9 P	-0.44	441.213	8.662	2.109	HILIC	-	B(i)
4α-Carboxy-4β-methyl-5α-cholesta-8,24-dien-3β-ol	C29 H46 O3	-0.08	442.345	0.712	0.627	HILIC	-	B(i)
GDP	C10 H15 N5 O11 P2	0.07	443.024	1.027	3.209	RP C18	+	B(i)
GDP	C10 H15 N5 O11 P2	0.62	443.025	8.472	3.026	HILIC	+	B(i)
4α-Carboxy-4β-methyl-5α-cholesta-8-en-3β-ol	C29 H48 O3	0.28	444.36	12.919	1.686	RP C18	+	B(i)
CDP-ethanolamine	C11 H20 N4 O11 P2	-0.21	446.06	7.701	1.326	HILIC	-	B(i)
CDP-ethanolamine	C11 H20 N4 O11 P2	0.52	446.061	7.69	1.458	HILIC	+	B(i)
3-Dehydroteasterone	C28 H46 O4	0.5	446.34	0.71	0.233	HILIC	+	B(i)
PE(16:1(9Z)/0:0)	C21 H42 N O7 P	-1.16	451.269	10.314	4.288	HILIC	-	B(i)
PE(0:0/16:1(9Z))	C21 H42 N O7 P	-0.63	451.27	10.543	2.217	HILIC	-	B(i)
PE(16:1(9Z)/0:0)	C21 H42 N O7 P	-0.22	451.27	1.462	4.309	HILIC	-	B(i)
PE(16:1(9Z)/0:0)	C21 H42 N O7 P	0.45	451.27	1.462	3.972	HILIC	+	B(i)
cyclo-isoleucyl-leucyl-isoleucyl-leucyl	C24 H44 N4 O4	-0.42	452.336	4.648	0.803	RP C18	+	B(ii)
PE(16:0/0:0)	C21 H44 N O7 P	-0.4	453.285	11.722	1.416	HILIC	-	B(i)
PE(0:0/16:0)	C21 H44 N O7 P	-0.27	453.285	11.429	5.653	HILIC	-	B(i)
FMN	C17 H21 N4 O9 P	0.15	456.105	4.009	1.742	RP C18	+	B(i)
(2R)-3-{[(2-Aminoethoxy)(hydroxy)phosphoryl]oxy}-2-hydroxypropyl (9Z)-9-heptadecenoate	C22 H44 N O7 P	-0.65	465.285	10.499	4.249	HILIC	-	B(i)
PE(17:1(9Z)/0:0)	C22 H44 N O7 P	-0.55	465.285	11.016	10.647	HILIC	-	B(i)
PS(14:1(9Z)/0:0)	C20 H38 N O9 P	-0.48	467.228	9.15	4.142	HILIC	-	B(i)
PE(18:1(9Z)/0:0)	C23 H46 N O7 P	-1.24	479.301	11.789	5.072	HILIC	-	B(i)
N-oleoyl-sn-glycero-3-phosphoethanolamine	C23 H46 N O7 P	-0.71	479.301	10.636	4.445	HILIC	-	B(i)
PE(0:0/18:1(9Z))	C23 H46 N O7 P	-0.58	479.301	10.444	6.412	HILIC	-	B(i)
PE(18:1(11Z)/0:0)	C23 H46 N O7 P	-0.58	479.301	12.054	11.89	HILIC	-	B(i)
PE(18:1(9Z)/0:0)	C23 H46 N O7 P	-0.55	479.301	1.398	4.8727	HILIC	-	B(i)
PE(18:0/0:0)	C23 H48 N O7 P	-0.32	481.317	11.934	3.522	HILIC	-	B(i)
(2R)-3-({[(2S)-2,3-Dihydroxypropoxy](hydroxy)phosphoryl}oxy)-2-hydroxypropyl (9Z)-9-hexadecenoate	C22 H43 O9 P	-0.37	482.264	12.233	8.389	HILIC	-	B(i)
PG(16:1(9Z)/0:0)	C22 H43 O9 P	-0.15	482.264	12.673	18.485	HILIC	-	B(i)
1-(2-methoxy-tetradecanyl)-sn-glycero-3-phosphoserine	C21 H44 N O9 P	-0.83	485.275	8.724	5.579	HILIC	-	B(i)
O-{(R)-Hydroxy[(2R)-2-hydroxy-3-{[(1R)-1-hydroxypentadecyl]oxy}propoxy]phosphoryl}-L-serine	C21 H44 N O9 P	-0.75	485.275	8.959	6.37	HILIC	-	B(i)
N-({5-[6-(2-Amino-4-oxo-4,7-dihydro-3H-pyrrolo[2,3-d]pyrimidin-5-yl)hexyl]-2-thienyl}carbonyl)-L-glutamic acid	C22 H27 N5 O6 S	2.3	489.169	0.944	26.232	RP C18	+	B(ii)
(2S,3S,4R)-2-(Hexanoylamino)-3,4-dihydroxyoctadecyl phosphate	C24 H48 N O7 P	-0.89	493.316	10.446	4.405	RP C18	+	B(i)
PE(19:1(9Z)/0:0)	C24 H48 N O7 P	-0.48	493.317	12.035	3.777	HILIC	-	B(i)
PE(19:1(9Z)/0:0)	C24 H48 N O7 P	0.02	493.317	1.735	3.805	HILIC	+	B(i)
PS(16:1(9Z)/0:0)	C22 H42 N O9 P	-0.7	495.259	10.555	4.328	HILIC	-	B(i)
O-[{(2R)-3-[(9Z)-9-Hexadecenoyloxy]-2-hydroxypropoxy}(hydroxy)phosphoryl]-L-serine	C22 H42 N O9 P	-0.67	495.259	10.919	3.974	HILIC	-	B(i)
PS(16:1(9Z)/0:0)	C22 H42 N O9 P	0.56	495.26	3.345	4.176	HILIC	+	B(i)
PS(16:0/0:0)	C22 H44 N O9 P	-0.41	497.275	12.405	1.712	HILIC	-	B(i)
ATP	C10 H16 N5 O13 P3	-0.26	506.996	0.971	6.808	RP C18	+	B(i)
PE(20:1(11Z)/0:0)	C25 H50 N O7 P	-0.88	507.332	12.231	4.078	HILIC	-	B(i)
(2R)-3-[(9Z)-9-Heptadecenoyloxy]-2-hydroxypropyl 2-(trimethylammonio)ethyl phosphate	C25 H50 N O7 P	-0.78	507.332	11.992	5.937	HILIC	-	B(i)
(2R)-3-{[(2-Aminoethoxy)(hydroxy)phosphoryl]oxy}-2-hydroxypropyl (11Z)-11-icosenoate	C25 H50 N O7 P	-0.59	507.332	12.486	11.201	HILIC	-	B(i)
PE(0:0/20:1(11Z))	C25 H50 N O7 P	0	507.332	12.229	4.184	RP C18	+	B(i)
PS(17:0/0:0)	C23 H46 N O9 P	-1.23	511.29	9.162	8.746	HILIC	-	B(i)
O-{Hydroxy[(2R)-2-hydroxy-3-{[(6Z)-2-methoxy-6-hexadecen-1-yl]oxy}propoxy]phosphoryl}-L-serine	C23 H46 N O9 P	-1.12	511.29	9.382	11.98	HILIC	-	B(i)
PS(O-18:0/0:0)	C24 H50 N O8 P	-0.37	511.327	8.512	4.06	RP C18	+	B(i)
1-(2-methoxy-14-methyl-pentadecanyl)-sn-glycero-3-phosphoserine	C23 H48 N O9 P	-1.18	513.306	10.064	8.118	HILIC	-	B(i)
1-(2-methoxy-13-methyl-pentadecanyl)-sn-glycero-3-phosphoserine	C23 H48 N O9 P	-1.15	513.306	10.322	3.119	HILIC	-	B(i)
L-Isoleucyl-L-leucyl-L-alanyl-L-seryl-L-leucine	C24 H45 N5 O7	-1	515.331	1.27	0.847	HILIC	-	B(i)
PI(12:0/0:0)	C21 H41 O12 P	-0.77	516.233	8.711	5.321	HILIC	-	B(i)
leu-arg-met-val	C22 H43 N7 O5 S	0.05	517.305	3.546	61.543	RP C18	+	B(i)
GTP	C10 H16 N5 O14 P3	0.02	522.991	0.982	11.295	RP C18	+	B(i)
1-O-oleoyl-sn-glycero-3-phosphoserine	C24 H46 N O9 P	-1.11	523.29	12.366	6.911	HILIC	-	B(i)
PS(18:1(9Z)/0:0)	C24 H46 N O9 P	-0.86	523.291	12.886	21.424	HILIC	-	B(i)
O-{Hydroxy[(2S)-2-hydroxy-3-(stearoyloxy)propoxy]phosphoryl}-L-serine	C24 H48 N O9 P	-1.01	525.306	9.783	16.181	HILIC	-	B(i)
PS(18:0/0:0)	C24 H48 N O9 P	-0.69	525.306	10.007	16.467	HILIC	-	B(i)
dTDP-3-amino-3,4,6-trideoxy-α-D-glucopyranose	C16 H27 N3 O13 P2	-2.23	531.101	1.281	1.917	HILIC	-	B(i)
1-(2-methoxy-6Z-octadecenyl)-sn-glycero-3-phosphoserine	C25 H50 N O9 P	-1.23	539.322	10.446	3.687	HILIC	-	B(i)
PS(19:0/0:0)	C25 H50 N O9 P	-1.03	539.322	10.68	6.573	HILIC	-	B(i)
O-(Hydroxy{(2R)-2-hydroxy-3-[(2-methoxyoctadecyl)oxy]propoxy}phosphoryl)-L-serine	C25 H52 N O9 P	-0.87	541.337	11.937	3.126	HILIC	-	B(i)
1-(2-methoxy-octadecanyl)-sn-glycero-3-phosphoserine	C25 H52 N O9 P	-0.79	541.338	11.639	4.869	HILIC	-	B(i)
Ikarisoside D	C28 H30 O11	0.76	542.179	1.83	0.814	HILIC	-	B(i)
3-α-Mycarosylerythronolide B	C28 H50 O10	1.11	546.341	1.139	0.566	HILIC	-	B(i)
MFCD20527305	C24 H22 O15	-1.96	550.095	1.865	31.014	HILIC	-	B(ii)
3-O-alpha-L-rhamnopyranosyl-3-hydroxy-5Z-tetradecenoyl-3-hydroxydecanoic acid	C30 H54 O9	-0.28	558.377	0.735	50.853	HILIC	+	B(i)
Protoporphyrin IX	C34 H34 N4 O4	0.01	562.258	14.892	1.336	RP C18	+	B(i)
Cyclo(L-leucyl-L-leucyl-L-leucyl-L-leucyl-L-leucyl)	C30 H55 N5 O5	-0.25	565.42	1.444	0.818	HILIC	+	B(i)
UDP-α-D-galactose	C15 H24 N2 O17 P2	-0.78	566.055	7.946	1.587	HILIC	-	B(i)
UDP-α-D-galactose	C15 H24 N2 O17 P2	-0.34	566.055	0.934	1.354	HILIC	-	B(i)
UDP-α-D-galactose	C15 H24 N2 O17 P2	0.14	566.055	7.912	1.727	HILIC	+	B(i)
O-{[(2R)-3-(Henicosanoyloxy)-2-hydroxypropoxy](hydroxy)phosphoryl}-L-serine	C27 H54 N O9 P	-1.31	567.353	11.996	3.94	HILIC	-	B(i)
PS(21:0/0:0)	C27 H54 N O9 P	-1.05	567.353	12.269	12.004	HILIC	-	B(i)
1-(2-methoxy-eicosanyl)-sn-glycero-3-phosphoserine	C27 H56 N O9 P	-0.71	569.369	13.973	7.387	HILIC	-	B(i)
PI(16:1(9Z)/0:0)	C25 H47 O12 P	-1.07	570.28	10.856	10.895	HILIC	-	B(i)
(2R)-2-Hydroxy-3-[(hydroxy{[(1S,2R,3R,4S,5S,6R)-2,3,4,5,6-pentahydroxycyclohexyl]oxy}phosphoryl)oxy]propyl (9Z)-9-hexadecenoate	C25 H47 O12 P	-0.8	570.28	11.255	17.823	HILIC	-	B(i)
PI(16:0/0:0)	C25 H49 O12 P	-0.83	572.296	13.204	4.421	HILIC	-	B(i)
3-Hexaprenyl-4-amino-5-methoxybenzoate	C38 H57 N O3	-0.07	575.434	17.283	3.356	RP C18	+	B(i)
PI(18:1(9Z)/0:0)	C27 H51 O12 P	-0.66	598.311	13.34	24.175	HILIC	-	B(i)
GDP-α-D-mannose	C16 H25 N5 O16 P2	-0.2	605.077	8.505	1.848	HILIC	-	B(i)
GDP-α-D-mannose	C16 H25 N5 O16 P2	0.31	605.077	8.472	1.893	HILIC	+	B(i)
UDP-N-acetyl-α-D-glucosamine	C17 H27 N3 O17 P2	-0.7	607.081	7.502	0.802	HILIC	-	B(i)
UDP-N-acetyl-α-D-glucosamine	C17 H27 N3 O17 P2	-0.47	607.081	0.952	0.92	HILIC	-	B(i)
UDP-N-acetyl-α-D-glucosamine	C17 H27 N3 O17 P2	-0.43	607.081	7.49	1.202	HILIC	+	B(i)
UDP-N-acetyl-α-D-glucosamine	C17 H27 N3 O17 P2	0.05	607.082	0.971	1.135	RP C18	+	B(i)
Glutathione disulfide	C20 H32 N6 O12 S2	-0.8	612.151	8.332	1.802	HILIC	-	B(i)
Glutathione disulfide	C20 H32 N6 O12 S2	-0.62	612.152	1.509	1.158	HILIC	-	B(i)
Glutathione disulfide	C20 H32 N6 O12 S2	-0.16	612.152	8.329	1.889	HILIC	+	B(i)
Glutathione disulfide	C20 H32 N6 O12 S2	0.32	612.152	1.5	0.84	RP C18	+	B(i)
CMP-N-glycoloyl-β-neuraminate	C20 H31 N4 O17 P	1.71	630.143	3.358	66.35	HILIC	-	B(i)
2-Methyl-2-propanyl 6-(1,3-dioxo-1,3-dihydro-2H-isoindol-2-yl)-N-(iodoacetyl)-L-norleucyl-D-alanyl-D-alaninate	C26 H35 I N4 O7	-1.09	642.154	3.258	77.629	HILIC	-	B(i)
Coproporphyrinogen III	C36 H44 N4 O8	-1.23	660.315	4.266	0.271	RP C18	+	B(i)
Nicotinamide adenine dinucleotide (NAD+)	C21 H27 N7 O14 P2	-0.52	663.109	7.381	1.365	HILIC	-	B(i)
Nicotinamide adenine dinucleotide (NAD+)	C21 H27 N7 O14 P2	-0.25	663.109	7.36	1.583	HILIC	+	B(i)
Nicotinamide adenine dinucleotide (NAD+)	C21 H27 N7 O14 P2	0.08	663.109	1.164	0.695	RP C18	+	B(i)
Cyclo(D-leucyl-L-leucyl-L-leucyl-L-leucyl-L-leucyl-L-leucyl)	C36 H66 N6 O6	-0.18	678.504	1.683	0.189	HILIC	+	B(i)
3'-Dephospho-CoA	C21 H35 N7 O13 P2 S	-0.12	687.149	3.315	5.76	RP C18	+	B(ii)
FAD	C27 H33 N9 O15 P2	-0.83	785.156	3.74	3.031	RP C18	+	B(i)
L-alpha-Aspartyl-L-seryl-L-seryl-L-seryl-L-leucyl-L-threonyl-L-lysyl-L-histidine	C35 H59 N11 O15	0.19	873.419	3.369	23.329	RP C18	+	B(ii)
3-(4-methylpent-3-en-1-yl)pent-2-enedioyl-CoA	C32 H50 N7 O19 P3 S	2.4	961.212	3.348	38.771	RP C18	+	B(i)
Methyl [(2S)-1-{(2S)-2-[5-(6-[3-(cyclopentyloxy)phenyl]-10-{2-[(2S)-1-{(2S)-2-[(methoxycarbonyl)amino]-3-methylbutanoyl}-2-pyrrolidinyl]-1H-imidazol-5-yl}indolo[1,2-c][1,3]benzoxazin-3-yl)-1H-imidazol -2-yl]-1-pyrrolidinyl}-3-methyl-1-oxo-2-butanyl]carbamate	C54 H63 N9 O8	1.93	965.482	3.939	312.91	RP C18	+	B(i)
tricosanoyl-CoA	C44 H80 N7 O17 P3 S	-2.08	1103.45	3.565	25.604	RP C18	+	B(i)
